# Supplementary material for: Unidirectional response to bidirectional selection on body size II. Quantitative genetics
Source: Ecol Evol. 2020 Oct 1;10(20):11453–66. doi: 10.1002/ece3.6783 (PMC7593195; doi:10.1002/ece3.6783)
Supplement: Supplementary file 1 — Supinfo [file ECE3-10-11453-s001.gz]

Archive with 44 entries (39 files):
- analysis-pub
- analysis-pub/analyses
- analysis-pub/analyses/fig-stationarity.R
- analysis-pub/analyses/tab-posteriors.R
- analysis-pub/analyses/fig-inbreeding.R
- analysis-pub/analyses/.fuse_hidden0000004900000001
- analysis-pub/analyses/fig-paroff.R
- analysis-pub/analyses/fig-realized.R
- analysis-pub/analyses/README
- analysis-pub/analyses/fig-partialdata.R
- analysis-pub/analyses/fig-variances.R
- analysis-pub/analyses/.unison.fig-prediction.pdf.1e7c3123f801d5c99af2d99570a938a4.unison.tmp
- analysis-pub/analyses/fig-drift.R
- analysis-pub/analyses/.unison.fig-prediction.R.1e7c3123f801d5c99af2d99570a938a4.unison.tmp
- analysis-pub/analyses/cache
- analysis-pub/analyses/fig-seldiff.R
- analysis-pub/analyses/fig-matrices.R
- analysis-pub/analyses/fig-prediction.R
- analysis-pub/analyses/fig-response.R
- analysis-pub/analyses/fig-gradients.R
- analysis-pub/analyses/fig-genetictrends.R
- analysis-pub/analyses/models.R
- analysis-pub/analyses/tab-convergence.R
- analysis-pub/R_functions
- analysis-pub/R_functions/AnimalModel.R
- analysis-pub/R_functions/Absolute_fitness.R
- analysis-pub/R_functions/SanityCheck.R
- analysis-pub/R_functions/sra-bivar.R
- analysis-pub/R_functions/Dataclean.R
- analysis-pub/R_functions/AgeCorrect.R
- analysis-pub/R_functions/simbidi.R
- analysis-pub/R_functions/Sdl2Ped.R
- analysis-pub/R_functions/Inbreeding.R
- analysis-pub/R_functions/SelectionResponse.R
- analysis-pub/R_functions/New2Old.R
- analysis-pub/R_functions/MiscPlot.R
- analysis-pub/R_functions/Synthetic_maturity_data.R
- analysis-pub/data
- analysis-pub/data/fullfam.txt
- analysis-pub/data/eggs.txt
- analysis-pub/data/Sdl_Final_v3.txt
- analysis-pub/data/sdl-filtered.txt
- analysis-pub/data/Sdl_Final_v2.txt
- analysis-pub/data/fry.txt
