# Supplementary material for: Unidirectional response to bidirectional selection on body size II. Quantitative genetics
Source: Ecol Evol. 2020 Oct 1;10(20):11453–66. doi: 10.1002/ece3.6783 (PMC7593195; doi:10.1002/ece3.6783)
Supplement: Supplementary file 1 — Supinfo [file ECE3-10-11453-s001.gz › analysis-pub/R_functions/Absolute_fitness.R]

Abs_fitness <- function (Data) {
# Loop through beerders
breeders <- levels(factor(Data$ID[!is.na(Data$ID)]))
X <- NULL
for(i in 1:length(breeders)){
    Sdl <- Data$Sdl[Data$ID == breeders[i] & !is.na(Data$ID)];
    mother_progeny <- dim(Data[Data$Mother == breeders[i] & Data$Phenotyping == "P3" & !is.na(Data$Mother),])[1];
    father_progeny <- dim(Data[Data$Father == breeders[i] & Data$Phenotyping == "P3" & !is.na(Data$Father),])[1];
    Gen <- levels(factor(Data$Generation[Data$ID == breeders[i] & !is.na(Data$ID)]));
    Line <- levels(factor(Data$Line[Data$ID == breeders[i] & !is.na(Data$ID)]));
    Sex <- levels(factor(Data$Sex[Data$ID == breeders[i] & !is.na(Data$ID)]));
  X <- rbind(X, data.frame(Generation = Gen, Line = Line, Breeder = breeders[i], Sdl = Sdl, Sex = Sex, P3.progeny = mother_progeny + father_progeny))	
  }
return(X)}
