# Supplementary material for: Unidirectional response to bidirectional selection on body size II. Quantitative genetics
Source: Ecol Evol. 2020 Oct 1;10(20):11453–66. doi: 10.1002/ece3.6783 (PMC7593195; doi:10.1002/ece3.6783)
Supplement: Supplementary file 1 — Supinfo [file ECE3-10-11453-s001.gz › analysis-pub/R_functions/MiscPlot.R]

makeTransparent<-function(someColor, alpha=100)
{
  newColor<-col2rgb(someColor)
  apply(newColor, 2, function(curcoldata){rgb(red=curcoldata[1], green=curcoldata[2],
    blue=curcoldata[3],alpha=alpha, maxColorValue=255)})
}
