# Supplementary material for: Unidirectional response to bidirectional selection on body size II. Quantitative genetics
Source: Ecol Evol. 2020 Oct 1;10(20):11453–66. doi: 10.1002/ece3.6783 (PMC7593195; doi:10.1002/ece3.6783)
Supplement: Supplementary file 1 — Supinfo [file ECE3-10-11453-s001.gz › analysis-pub/data/eggs.txt]

Generation	Line	Couple	Family	Sum	Date	NbEggs
F0	O	1O	F0.1A	28	28/10/2013	0
F0	O	1O	F0.1A	28	29/10/2013	0
F0	O	1O	F0.1A	28	30/10/2013	0
F0	O	1O	F0.1A	28	31/10/2013	0
F0	O	1O	F0.1A	28	03/11/2013	0
F0	O	1O	F0.1A	28	04/11/2013	8
F0	O	1O	F0.1A	28	05/11/2013	0
F0	O	1O	F0.1A	28	06/11/2013	10
F0	O	1O	F0.1A	28	07/11/2013	10
F0	O	2O	F0.2A	142	28/10/2013	11
F0	O	2O	F0.2A	142	29/10/2013	4
F0	O	2O	F0.2A	142	30/10/2013	5
F0	O	2O	F0.2A	142	31/10/2013	8
F0	O	2O	F0.2A	142	03/11/2013	58
F0	O	2O	F0.2A	142	04/11/2013	21
F0	O	2O	F0.2A	142	05/11/2013	28
F0	O	2O	F0.2A	142	06/11/2013	7
F0	O	2O	F0.2A	142	07/11/2013	0
F0	O	2O	F0.2B	142	28/10/2013	11
F0	O	2O	F0.2B	142	29/10/2013	4
F0	O	2O	F0.2B	142	30/10/2013	5
F0	O	2O	F0.2B	142	31/10/2013	8
F0	O	2O	F0.2B	142	03/11/2013	58
F0	O	2O	F0.2B	142	04/11/2013	21
F0	O	2O	F0.2B	142	05/11/2013	28
F0	O	2O	F0.2B	142	06/11/2013	7
F0	O	2O	F0.2B	142	07/11/2013	0
F0	O	2O	F0.2C	142	28/10/2013	11
F0	O	2O	F0.2C	142	29/10/2013	4
F0	O	2O	F0.2C	142	30/10/2013	5
F0	O	2O	F0.2C	142	31/10/2013	8
F0	O	2O	F0.2C	142	03/11/2013	58
F0	O	2O	F0.2C	142	04/11/2013	21
F0	O	2O	F0.2C	142	05/11/2013	28
F0	O	2O	F0.2C	142	06/11/2013	7
F0	O	2O	F0.2C	142	07/11/2013	0
F0	O	3O	F0.3A	28	28/10/2013	0
F0	O	3O	F0.3A	28	29/10/2013	0
F0	O	3O	F0.3A	28	30/10/2013	0
F0	O	3O	F0.3A	28	31/10/2013	0
F0	O	3O	F0.3A	28	03/11/2013	6
F0	O	3O	F0.3A	28	04/11/2013	6
F0	O	3O	F0.3A	28	05/11/2013	0
F0	O	3O	F0.3A	28	06/11/2013	7
F0	O	3O	F0.3A	28	07/11/2013	9
F0	O	4O	F0.4A	86	28/10/2013	11
F0	O	4O	F0.4A	86	29/10/2013	8
F0	O	4O	F0.4A	86	30/10/2013	9
F0	O	4O	F0.4A	86	31/10/2013	15
F0	O	4O	F0.4A	86	03/11/2013	8
F0	O	4O	F0.4A	86	04/11/2013	5
F0	O	4O	F0.4A	86	05/11/2013	1
F0	O	4O	F0.4A	86	06/11/2013	13
F0	O	4O	F0.4A	86	07/11/2013	16
F0	O	5O	F0.5A	79	28/10/2013	9
F0	O	5O	F0.5A	79	29/10/2013	19
F0	O	5O	F0.5A	79	30/10/2013	6
F0	O	5O	F0.5A	79	31/10/2013	17
F0	O	5O	F0.5A	79	03/11/2013	17
F0	O	5O	F0.5A	79	04/11/2013	0
F0	O	5O	F0.5A	79	05/11/2013	1
F0	O	5O	F0.5A	79	06/11/2013	3
F0	O	5O	F0.5A	79	07/11/2013	7
F0	O	5O	F0.5B	79	28/10/2013	9
F0	O	5O	F0.5B	79	29/10/2013	19
F0	O	5O	F0.5B	79	30/10/2013	6
F0	O	5O	F0.5B	79	31/10/2013	17
F0	O	5O	F0.5B	79	03/11/2013	17
F0	O	5O	F0.5B	79	04/11/2013	0
F0	O	5O	F0.5B	79	05/11/2013	1
F0	O	5O	F0.5B	79	06/11/2013	3
F0	O	5O	F0.5B	79	07/11/2013	7
F0	O	6O	F0.6A	30	28/10/2013	0
F0	O	6O	F0.6A	30	29/10/2013	0
F0	O	6O	F0.6A	30	30/10/2013	0
F0	O	6O	F0.6A	30	31/10/2013	0
F0	O	6O	F0.6A	30	03/11/2013	14
F0	O	6O	F0.6A	30	04/11/2013	4
F0	O	6O	F0.6A	30	05/11/2013	5
F0	O	6O	F0.6A	30	06/11/2013	0
F0	O	6O	F0.6A	30	07/11/2013	7
F0	O	7O	F0.7A	20	28/10/2013	0
F0	O	7O	F0.7A	20	29/10/2013	3
F0	O	7O	F0.7A	20	30/10/2013	7
F0	O	7O	F0.7A	20	31/10/2013	1
F0	O	7O	F0.7A	20	03/11/2013	2
F0	O	7O	F0.7A	20	04/11/2013	0
F0	O	7O	F0.7A	20	05/11/2013	0
F0	O	7O	F0.7A	20	06/11/2013	7
F0	O	7O	F0.7A	20	07/11/2013	0
F0	O	8O	F0.8A	81	28/10/2013	7
F0	O	8O	F0.8A	81	29/10/2013	12
F0	O	8O	F0.8A	81	30/10/2013	14
F0	O	8O	F0.8A	81	31/10/2013	16
F0	O	8O	F0.8A	81	03/11/2013	6
F0	O	8O	F0.8A	81	04/11/2013	12
F0	O	8O	F0.8A	81	05/11/2013	0
F0	O	8O	F0.8A	81	06/11/2013	14
F0	O	8O	F0.8A	81	07/11/2013	0
F0	O	9O	F0.9A	31	28/10/2013	0
F0	O	9O	F0.9A	31	29/10/2013	0
F0	O	9O	F0.9A	31	30/10/2013	0
F0	O	9O	F0.9A	31	31/10/2013	0
F0	O	9O	F0.9A	31	03/11/2013	16
F0	O	9O	F0.9A	31	04/11/2013	4
F0	O	9O	F0.9A	31	05/11/2013	9
F0	O	9O	F0.9A	31	06/11/2013	0
F0	O	9O	F0.9A	31	07/11/2013	2
F0	O	10O	F0.10A	49	28/10/2013	7
F0	O	10O	F0.10A	49	29/10/2013	10
F0	O	10O	F0.10A	49	30/10/2013	9
F0	O	10O	F0.10A	49	31/10/2013	10
F0	O	10O	F0.10A	49	03/11/2013	0
F0	O	10O	F0.10A	49	04/11/2013	7
F0	O	10O	F0.10A	49	05/11/2013	0
F0	O	10O	F0.10A	49	06/11/2013	0
F0	O	10O	F0.10A	49	07/11/2013	6
F0	O	11O	F0.11A	0	28/10/2013	0
F0	O	11O	F0.11A	0	29/10/2013	0
F0	O	11O	F0.11A	0	30/10/2013	0
F0	O	11O	F0.11A	0	31/10/2013	0
F0	O	11O	F0.11A	0	03/11/2013	0
F0	O	11O	F0.11A	0	04/11/2013	0
F0	O	11O	F0.11A	0	05/11/2013	0
F0	O	11O	F0.11A	0	06/11/2013	0
F0	O	11O	F0.11A	0	07/11/2013	0
F0	O	12O	F0.12A	37	28/10/2013	0
F0	O	12O	F0.12A	37	29/10/2013	7
F0	O	12O	F0.12A	37	30/10/2013	7
F0	O	12O	F0.12A	37	31/10/2013	9
F0	O	12O	F0.12A	37	03/11/2013	0
F0	O	12O	F0.12A	37	04/11/2013	3
F0	O	12O	F0.12A	37	05/11/2013	0
F0	O	12O	F0.12A	37	06/11/2013	4
F0	O	12O	F0.12A	37	07/11/2013	7
F0	O	13O	F0.13A	4	28/10/2013	0
F0	O	13O	F0.13A	4	29/10/2013	0
F0	O	13O	F0.13A	4	30/10/2013	0
F0	O	13O	F0.13A	4	31/10/2013	0
F0	O	13O	F0.13A	4	03/11/2013	0
F0	O	13O	F0.13A	4	04/11/2013	0
F0	O	13O	F0.13A	4	05/11/2013	0
F0	O	13O	F0.13A	4	06/11/2013	0
F0	O	13O	F0.13A	4	07/11/2013	4
F0	O	14O	F0.14A	125	28/10/2013	12
F0	O	14O	F0.14A	125	29/10/2013	16
F0	O	14O	F0.14A	125	30/10/2013	6
F0	O	14O	F0.14A	125	31/10/2013	11
F0	O	14O	F0.14A	125	03/11/2013	17
F0	O	14O	F0.14A	125	04/11/2013	10
F0	O	14O	F0.14A	125	05/11/2013	25
F0	O	14O	F0.14A	125	06/11/2013	5
F0	O	14O	F0.14A	125	07/11/2013	23
F0	O	14O	F0.14B	125	28/10/2013	12
F0	O	14O	F0.14B	125	29/10/2013	16
F0	O	14O	F0.14B	125	30/10/2013	6
F0	O	14O	F0.14B	125	31/10/2013	11
F0	O	14O	F0.14B	125	03/11/2013	17
F0	O	14O	F0.14B	125	04/11/2013	10
F0	O	14O	F0.14B	125	05/11/2013	25
F0	O	14O	F0.14B	125	06/11/2013	5
F0	O	14O	F0.14B	125	07/11/2013	23
F0	O	15O	F0.15A	76	28/10/2013	6
F0	O	15O	F0.15A	76	29/10/2013	4
F0	O	15O	F0.15A	76	30/10/2013	5
F0	O	15O	F0.15A	76	31/10/2013	11
F0	O	15O	F0.15A	76	03/11/2013	29
F0	O	15O	F0.15A	76	04/11/2013	13
F0	O	15O	F0.15A	76	05/11/2013	0
F0	O	15O	F0.15A	76	06/11/2013	0
F0	O	15O	F0.15A	76	07/11/2013	8
F0	O	16O	F0.16A	22	28/10/2013	4
F0	O	16O	F0.16A	22	29/10/2013	0
F0	O	16O	F0.16A	22	30/10/2013	6
F0	O	16O	F0.16A	22	31/10/2013	5
F0	O	16O	F0.16A	22	03/11/2013	3
F0	O	16O	F0.16A	22	04/11/2013	0
F0	O	16O	F0.16A	22	05/11/2013	0
F0	O	16O	F0.16A	22	06/11/2013	0
F0	O	16O	F0.16A	22	07/11/2013	4
F0	O	17O	F0.17A	68	28/10/2013	0
F0	O	17O	F0.17A	68	29/10/2013	4
F0	O	17O	F0.17A	68	30/10/2013	0
F0	O	17O	F0.17A	68	31/10/2013	8
F0	O	17O	F0.17A	68	03/11/2013	13
F0	O	17O	F0.17A	68	04/11/2013	15
F0	O	17O	F0.17A	68	05/11/2013	0
F0	O	17O	F0.17A	68	06/11/2013	0
F0	O	17O	F0.17A	68	07/11/2013	28
F0	O	18O	F0.18A	9	28/10/2013	0
F0	O	18O	F0.18A	9	29/10/2013	0
F0	O	18O	F0.18A	9	30/10/2013	0
F0	O	18O	F0.18A	9	31/10/2013	0
F0	O	18O	F0.18A	9	03/11/2013	1
F0	O	18O	F0.18A	9	04/11/2013	0
F0	O	18O	F0.18A	9	05/11/2013	0
F0	O	18O	F0.18A	9	06/11/2013	0
F0	O	18O	F0.18A	9	07/11/2013	8
F0	O	19O	F0.19A	63	28/10/2013	0
F0	O	19O	F0.19A	63	29/10/2013	0
F0	O	19O	F0.19A	63	30/10/2013	0
F0	O	19O	F0.19A	63	31/10/2013	4
F0	O	19O	F0.19A	63	03/11/2013	23
F0	O	19O	F0.19A	63	04/11/2013	14
F0	O	19O	F0.19A	63	05/11/2013	0
F0	O	19O	F0.19A	63	06/11/2013	0
F0	O	19O	F0.19A	63	07/11/2013	22
F0	O	20O	F0.20A	69	28/10/2013	0
F0	O	20O	F0.20A	69	29/10/2013	0
F0	O	20O	F0.20A	69	30/10/2013	0
F0	O	20O	F0.20A	69	31/10/2013	0
F0	O	20O	F0.20A	69	03/11/2013	13
F0	O	20O	F0.20A	69	04/11/2013	12
F0	O	20O	F0.20A	69	05/11/2013	0
F0	O	20O	F0.20A	69	06/11/2013	0
F0	O	20O	F0.20A	69	07/11/2013	44
F0	O	21O	F0.21A	0	28/10/2013	0
F0	O	21O	F0.21A	0	29/10/2013	0
F0	O	21O	F0.21A	0	30/10/2013	0
F0	O	21O	F0.21A	0	31/10/2013	0
F0	O	21O	F0.21A	0	03/11/2013	0
F0	O	21O	F0.21A	0	04/11/2013	0
F0	O	21O	F0.21A	0	05/11/2013	0
F0	O	21O	F0.21A	0	06/11/2013	0
F0	O	21O	F0.21A	0	07/11/2013	0
F0	O	22O	F0.22A	75	28/10/2013	0
F0	O	22O	F0.22A	75	29/10/2013	4
F0	O	22O	F0.22A	75	30/10/2013	3
F0	O	22O	F0.22A	75	31/10/2013	13
F0	O	22O	F0.22A	75	03/11/2013	24
F0	O	22O	F0.22A	75	04/11/2013	0
F0	O	22O	F0.22A	75	05/11/2013	0
F0	O	22O	F0.22A	75	06/11/2013	0
F0	O	22O	F0.22A	75	07/11/2013	31
F0	O	22O	F0.22B	75	28/10/2013	0
F0	O	22O	F0.22B	75	29/10/2013	4
F0	O	22O	F0.22B	75	30/10/2013	3
F0	O	22O	F0.22B	75	31/10/2013	13
F0	O	22O	F0.22B	75	03/11/2013	24
F0	O	22O	F0.22B	75	04/11/2013	0
F0	O	22O	F0.22B	75	05/11/2013	0
F0	O	22O	F0.22B	75	06/11/2013	0
F0	O	22O	F0.22B	75	07/11/2013	31
F0	O	23O	F0.23A	38	28/10/2013	3
F0	O	23O	F0.23A	38	29/10/2013	0
F0	O	23O	F0.23A	38	30/10/2013	2
F0	O	23O	F0.23A	38	31/10/2013	0
F0	O	23O	F0.23A	38	03/11/2013	0
F0	O	23O	F0.23A	38	04/11/2013	10
F0	O	23O	F0.23A	38	05/11/2013	0
F0	O	23O	F0.23A	38	06/11/2013	0
F0	O	23O	F0.23A	38	07/11/2013	23
F0	O	24O	F0.24A	5	28/10/2013	5
F0	O	24O	F0.24A	5	29/10/2013	0
F0	O	24O	F0.24A	5	30/10/2013	0
F0	O	24O	F0.24A	5	31/10/2013	0
F0	O	24O	F0.24A	5	03/11/2013	0
F0	O	24O	F0.24A	5	04/11/2013	0
F0	O	24O	F0.24A	5	05/11/2013	0
F0	O	24O	F0.24A	5	06/11/2013	0
F0	O	24O	F0.24A	5	07/11/2013	0
F0	O	25O	F0.25A	41	28/10/2013	0
F0	O	25O	F0.25A	41	29/10/2013	0
F0	O	25O	F0.25A	41	30/10/2013	0
F0	O	25O	F0.25A	41	31/10/2013	0
F0	O	25O	F0.25A	41	03/11/2013	30
F0	O	25O	F0.25A	41	04/11/2013	11
F0	O	25O	F0.25A	41	05/11/2013	0
F0	O	25O	F0.25A	41	06/11/2013	0
F0	O	25O	F0.25A	41	07/11/2013	0
F0	O	26O	F0.26A	77	28/10/2013	5
F0	O	26O	F0.26A	77	29/10/2013	4
F0	O	26O	F0.26A	77	30/10/2013	8
F0	O	26O	F0.26A	77	31/10/2013	8
F0	O	26O	F0.26A	77	03/11/2013	40
F0	O	26O	F0.26A	77	04/11/2013	12
F0	O	26O	F0.26A	77	05/11/2013	0
F0	O	26O	F0.26A	77	06/11/2013	0
F0	O	26O	F0.26A	77	07/11/2013	0
F0	O	27O	F0.27A	34	28/10/2013	0
F0	O	27O	F0.27A	34	29/10/2013	0
F0	O	27O	F0.27A	34	30/10/2013	0
F0	O	27O	F0.27A	34	31/10/2013	10
F0	O	27O	F0.27A	34	03/11/2013	8
F0	O	27O	F0.27A	34	04/11/2013	16
F0	O	27O	F0.27A	34	05/11/2013	0
F0	O	27O	F0.27A	34	06/11/2013	0
F0	O	27O	F0.27A	34	07/11/2013	0
F0	O	28O	F0.28A	114	28/10/2013	8
F0	O	28O	F0.28A	114	29/10/2013	8
F0	O	28O	F0.28A	114	30/10/2013	5
F0	O	28O	F0.28A	114	31/10/2013	10
F0	O	28O	F0.28A	114	03/11/2013	40
F0	O	28O	F0.28A	114	04/11/2013	12
F0	O	28O	F0.28A	114	05/11/2013	0
F0	O	28O	F0.28A	114	06/11/2013	0
F0	O	28O	F0.28A	114	07/11/2013	31
F0	O	28O	F0.28B	114	28/10/2013	8
F0	O	28O	F0.28B	114	29/10/2013	8
F0	O	28O	F0.28B	114	30/10/2013	5
F0	O	28O	F0.28B	114	31/10/2013	10
F0	O	28O	F0.28B	114	03/11/2013	40
F0	O	28O	F0.28B	114	04/11/2013	12
F0	O	28O	F0.28B	114	05/11/2013	0
F0	O	28O	F0.28B	114	06/11/2013	0
F0	O	28O	F0.28B	114	07/11/2013	31
F0	O	29O	F0.29A	24	28/10/2013	7
F0	O	29O	F0.29A	24	29/10/2013	8
F0	O	29O	F0.29A	24	30/10/2013	2
F0	O	29O	F0.29A	24	31/10/2013	7
F0	O	29O	F0.29A	24	03/11/2013	0
F0	O	29O	F0.29A	24	04/11/2013	0
F0	O	29O	F0.29A	24	05/11/2013	0
F0	O	29O	F0.29A	24	06/11/2013	0
F0	O	29O	F0.29A	24	07/11/2013	0
F0	O	30O	F0.30A	43	28/10/2013	22
F0	O	30O	F0.30A	43	29/10/2013	9
F0	O	30O	F0.30A	43	30/10/2013	2
F0	O	30O	F0.30A	43	31/10/2013	4
F0	O	30O	F0.30A	43	03/11/2013	6
F0	O	30O	F0.30A	43	04/11/2013	0
F0	O	30O	F0.30A	43	05/11/2013	0
F0	O	30O	F0.30A	43	06/11/2013	0
F0	O	30O	F0.30A	43	07/11/2013	0
F0	O	31O	F0.31A	85	28/10/2013	14
F0	O	31O	F0.31A	85	29/10/2013	7
F0	O	31O	F0.31A	85	30/10/2013	7
F0	O	31O	F0.31A	85	31/10/2013	10
F0	O	31O	F0.31A	85	03/11/2013	14
F0	O	31O	F0.31A	85	04/11/2013	2
F0	O	31O	F0.31A	85	05/11/2013	0
F0	O	31O	F0.31A	85	06/11/2013	0
F0	O	31O	F0.31A	85	07/11/2013	31
F0	O	32O	F0.32A	18	28/10/2013	0
F0	O	32O	F0.32A	18	29/10/2013	0
F0	O	32O	F0.32A	18	30/10/2013	0
F0	O	32O	F0.32A	18	31/10/2013	3
F0	O	32O	F0.32A	18	03/11/2013	15
F0	O	32O	F0.32A	18	04/11/2013	0
F0	O	32O	F0.32A	18	05/11/2013	0
F0	O	32O	F0.32A	18	06/11/2013	0
F0	O	32O	F0.32A	18	07/11/2013	0
F0	O	33O	F0.33A	0	28/10/2013	0
F0	O	33O	F0.33A	0	29/10/2013	0
F0	O	33O	F0.33A	0	30/10/2013	0
F0	O	33O	F0.33A	0	31/10/2013	0
F0	O	33O	F0.33A	0	03/11/2013	0
F0	O	33O	F0.33A	0	04/11/2013	0
F0	O	33O	F0.33A	0	05/11/2013	0
F0	O	33O	F0.33A	0	06/11/2013	0
F0	O	33O	F0.33A	0	07/11/2013	0
F0	O	34O	F0.34A	2	28/10/2013	0
F0	O	34O	F0.34A	2	29/10/2013	0
F0	O	34O	F0.34A	2	30/10/2013	0
F0	O	34O	F0.34A	2	31/10/2013	0
F0	O	34O	F0.34A	2	03/11/2013	0
F0	O	34O	F0.34A	2	04/11/2013	2
F0	O	34O	F0.34A	2	05/11/2013	0
F0	O	34O	F0.34A	2	06/11/2013	0
F0	O	34O	F0.34A	2	07/11/2013	0
F0	O	35O	F0.35A	39	28/10/2013	0
F0	O	35O	F0.35A	39	29/10/2013	0
F0	O	35O	F0.35A	39	30/10/2013	0
F0	O	35O	F0.35A	39	31/10/2013	6
F0	O	35O	F0.35A	39	03/11/2013	15
F0	O	35O	F0.35A	39	04/11/2013	0
F0	O	35O	F0.35A	39	05/11/2013	12
F0	O	35O	F0.35A	39	06/11/2013	0
F0	O	35O	F0.35A	39	07/11/2013	6
F0	O	36O	F0.36A	52	28/10/2013	21
F0	O	36O	F0.36A	52	29/10/2013	0
F0	O	36O	F0.36A	52	30/10/2013	4
F0	O	36O	F0.36A	52	31/10/2013	10
F0	O	36O	F0.36A	52	03/11/2013	12
F0	O	36O	F0.36A	52	04/11/2013	0
F0	O	36O	F0.36A	52	05/11/2013	5
F0	O	36O	F0.36A	52	06/11/2013	0
F0	O	36O	F0.36A	52	07/11/2013	0
F0	O	37O	F0.37A	31	28/10/2013	0
F0	O	37O	F0.37A	31	29/10/2013	0
F0	O	37O	F0.37A	31	30/10/2013	0
F0	O	37O	F0.37A	31	31/10/2013	0
F0	O	37O	F0.37A	31	03/11/2013	11
F0	O	37O	F0.37A	31	04/11/2013	0
F0	O	37O	F0.37A	31	05/11/2013	7
F0	O	37O	F0.37A	31	06/11/2013	0
F0	O	37O	F0.37A	31	07/11/2013	13
F0	O	38O	F0.38A	21	28/10/2013	0
F0	O	38O	F0.38A	21	29/10/2013	0
F0	O	38O	F0.38A	21	30/10/2013	0
F0	O	38O	F0.38A	21	31/10/2013	9
F0	O	38O	F0.38A	21	03/11/2013	2
F0	O	38O	F0.38A	21	04/11/2013	0
F0	O	38O	F0.38A	21	05/11/2013	4
F0	O	38O	F0.38A	21	06/11/2013	0
F0	O	38O	F0.38A	21	07/11/2013	6
F0	O	39O	F0.39A	26	28/10/2013	0
F0	O	39O	F0.39A	26	29/10/2013	4
F0	O	39O	F0.39A	26	30/10/2013	3
F0	O	39O	F0.39A	26	31/10/2013	1
F0	O	39O	F0.39A	26	03/11/2013	4
F0	O	39O	F0.39A	26	04/11/2013	0
F0	O	39O	F0.39A	26	05/11/2013	5
F0	O	39O	F0.39A	26	06/11/2013	0
F0	O	39O	F0.39A	26	07/11/2013	9
F0	O	40O	F0.40A	0	28/10/2013	0
F0	O	40O	F0.40A	0	29/10/2013	0
F0	O	40O	F0.40A	0	30/10/2013	0
F0	O	40O	F0.40A	0	31/10/2013	0
F0	O	40O	F0.40A	0	03/11/2013	0
F0	O	40O	F0.40A	0	04/11/2013	0
F0	O	40O	F0.40A	0	05/11/2013	0
F0	O	40O	F0.40A	0	06/11/2013	0
F0	O	40O	F0.40A	0	07/11/2013	0
F0	O	41O	F0.41A	92	28/10/2013	0
F0	O	41O	F0.41A	92	29/10/2013	0
F0	O	41O	F0.41A	92	30/10/2013	12
F0	O	41O	F0.41A	92	31/10/2013	9
F0	O	41O	F0.41A	92	03/11/2013	17
F0	O	41O	F0.41A	92	04/11/2013	17
F0	O	41O	F0.41A	92	05/11/2013	6
F0	O	41O	F0.41A	92	06/11/2013	0
F0	O	41O	F0.41A	92	07/11/2013	31
F0	O	42O	F0.42A	61	28/10/2013	7
F0	O	42O	F0.42A	61	29/10/2013	3
F0	O	42O	F0.42A	61	30/10/2013	3
F0	O	42O	F0.42A	61	31/10/2013	7
F0	O	42O	F0.42A	61	03/11/2013	18
F0	O	42O	F0.42A	61	04/11/2013	0
F0	O	42O	F0.42A	61	05/11/2013	6
F0	O	42O	F0.42A	61	06/11/2013	5
F0	O	42O	F0.42A	61	07/11/2013	12
F0	O	43O	F0.43A	0	28/10/2013	0
F0	O	43O	F0.43A	0	29/10/2013	0
F0	O	43O	F0.43A	0	30/10/2013	0
F0	O	43O	F0.43A	0	31/10/2013	0
F0	O	43O	F0.43A	0	03/11/2013	0
F0	O	43O	F0.43A	0	04/11/2013	0
F0	O	43O	F0.43A	0	05/11/2013	0
F0	O	43O	F0.43A	0	06/11/2013	0
F0	O	43O	F0.43A	0	07/11/2013	0
F0	O	44O	F0.44A	11	28/10/2013	0
F0	O	44O	F0.44A	11	29/10/2013	0
F0	O	44O	F0.44A	11	30/10/2013	0
F0	O	44O	F0.44A	11	31/10/2013	0
F0	O	44O	F0.44A	11	03/11/2013	0
F0	O	44O	F0.44A	11	04/11/2013	0
F0	O	44O	F0.44A	11	05/11/2013	0
F0	O	44O	F0.44A	11	06/11/2013	0
F0	O	44O	F0.44A	11	07/11/2013	11
F0	O	45O	F0.45A	5	28/10/2013	0
F0	O	45O	F0.45A	5	29/10/2013	0
F0	O	45O	F0.45A	5	30/10/2013	0
F0	O	45O	F0.45A	5	31/10/2013	3
F0	O	45O	F0.45A	5	03/11/2013	2
F0	O	45O	F0.45A	5	04/11/2013	0
F0	O	45O	F0.45A	5	05/11/2013	0
F0	O	45O	F0.45A	5	06/11/2013	0
F0	O	45O	F0.45A	5	07/11/2013	0
F0	O	46O	F0.46A	32	28/10/2013	0
F0	O	46O	F0.46A	32	29/10/2013	0
F0	O	46O	F0.46A	32	30/10/2013	0
F0	O	46O	F0.46A	32	31/10/2013	5
F0	O	46O	F0.46A	32	03/11/2013	20
F0	O	46O	F0.46A	32	04/11/2013	0
F0	O	46O	F0.46A	32	05/11/2013	2
F0	O	46O	F0.46A	32	06/11/2013	0
F0	O	46O	F0.46A	32	07/11/2013	5
F0	O	47O	F0.47A	0	28/10/2013	0
F0	O	47O	F0.47A	0	29/10/2013	0
F0	O	47O	F0.47A	0	30/10/2013	0
F0	O	47O	F0.47A	0	31/10/2013	0
F0	O	47O	F0.47A	0	03/11/2013	0
F0	O	47O	F0.47A	0	04/11/2013	0
F0	O	47O	F0.47A	0	05/11/2013	0
F0	O	47O	F0.47A	0	06/11/2013	0
F0	O	47O	F0.47A	0	07/11/2013	0
F0	O	48O	F0.48A	73	28/10/2013	0
F0	O	48O	F0.48A	73	29/10/2013	0
F0	O	48O	F0.48A	73	30/10/2013	0
F0	O	48O	F0.48A	73	31/10/2013	4
F0	O	48O	F0.48A	73	03/11/2013	31
F0	O	48O	F0.48A	73	04/11/2013	0
F0	O	48O	F0.48A	73	05/11/2013	22
F0	O	48O	F0.48A	73	06/11/2013	0
F0	O	48O	F0.48A	73	07/11/2013	16
F0	O	49O	F0.49A	27	28/10/2013	0
F0	O	49O	F0.49A	27	29/10/2013	0
F0	O	49O	F0.49A	27	30/10/2013	0
F0	O	49O	F0.49A	27	31/10/2013	0
F0	O	49O	F0.49A	27	03/11/2013	25
F0	O	49O	F0.49A	27	04/11/2013	0
F0	O	49O	F0.49A	27	05/11/2013	2
F0	O	49O	F0.49A	27	06/11/2013	0
F0	O	49O	F0.49A	27	07/11/2013	0
F0	O	50O	F0.50A	5	28/10/2013	0
F0	O	50O	F0.50A	5	29/10/2013	0
F0	O	50O	F0.50A	5	30/10/2013	0
F0	O	50O	F0.50A	5	31/10/2013	0
F0	O	50O	F0.50A	5	03/11/2013	5
F0	O	50O	F0.50A	5	04/11/2013	0
F0	O	50O	F0.50A	5	05/11/2013	0
F0	O	50O	F0.50A	5	06/11/2013	0
F0	O	50O	F0.50A	5	07/11/2013	0
F0	O	51O	F0.51A	15	28/10/2013	6
F0	O	51O	F0.51A	15	29/10/2013	2
F0	O	51O	F0.51A	15	30/10/2013	0
F0	O	51O	F0.51A	15	31/10/2013	7
F0	O	51O	F0.51A	15	03/11/2013	0
F0	O	51O	F0.51A	15	04/11/2013	0
F0	O	51O	F0.51A	15	05/11/2013	0
F0	O	51O	F0.51A	15	06/11/2013	0
F0	O	51O	F0.51A	15	07/11/2013	0
F0	O	52O	F0.52A	35	28/10/2013	0
F0	O	52O	F0.52A	35	29/10/2013	0
F0	O	52O	F0.52A	35	30/10/2013	4
F0	O	52O	F0.52A	35	31/10/2013	16
F0	O	52O	F0.52A	35	03/11/2013	2
F0	O	52O	F0.52A	35	04/11/2013	0
F0	O	52O	F0.52A	35	05/11/2013	3
F0	O	52O	F0.52A	35	06/11/2013	0
F0	O	52O	F0.52A	35	07/11/2013	10
F0	O	53O	F0.53A	113	28/10/2013	5
F0	O	53O	F0.53A	113	29/10/2013	15
F0	O	53O	F0.53A	113	30/10/2013	4
F0	O	53O	F0.53A	113	31/10/2013	13
F0	O	53O	F0.53A	113	03/11/2013	44
F0	O	53O	F0.53A	113	04/11/2013	0
F0	O	53O	F0.53A	113	05/11/2013	16
F0	O	53O	F0.53A	113	06/11/2013	0
F0	O	53O	F0.53A	113	07/11/2013	16
F0	O	53O	F0.53B	113	28/10/2013	5
F0	O	53O	F0.53B	113	29/10/2013	15
F0	O	53O	F0.53B	113	30/10/2013	4
F0	O	53O	F0.53B	113	31/10/2013	13
F0	O	53O	F0.53B	113	03/11/2013	44
F0	O	53O	F0.53B	113	04/11/2013	0
F0	O	53O	F0.53B	113	05/11/2013	16
F0	O	53O	F0.53B	113	06/11/2013	0
F0	O	53O	F0.53B	113	07/11/2013	16
F0	O	54O	F0.54A	42	28/10/2013	0
F0	O	54O	F0.54A	42	29/10/2013	0
F0	O	54O	F0.54A	42	30/10/2013	0
F0	O	54O	F0.54A	42	31/10/2013	0
F0	O	54O	F0.54A	42	03/11/2013	7
F0	O	54O	F0.54A	42	04/11/2013	0
F0	O	54O	F0.54A	42	05/11/2013	16
F0	O	54O	F0.54A	42	06/11/2013	0
F0	O	54O	F0.54A	42	07/11/2013	19
F2	P	1P	F2.1A	54	12/05/2014	18
F2	P	1P	F2.1A	54	13/05/2014	10
F2	P	1P	F2.1A	54	14/05/2014	9
F2	P	1P	F2.1A	54	15/05/2014	17
F2	P	2P	F2.2A	25	12/05/2014	7
F2	P	2P	F2.2A	25	13/05/2014	8
F2	P	2P	F2.2A	25	14/05/2014	9
F2	P	2P	F2.2A	25	15/05/2014	1
F2	P	3P	F2.3A	36	12/05/2014	18
F2	P	3P	F2.3A	36	13/05/2014	0
F2	P	3P	F2.3A	36	14/05/2014	8
F2	P	3P	F2.3A	36	15/05/2014	10
F2	P	4P	F2.4A	59	12/05/2014	16
F2	P	4P	F2.4A	59	13/05/2014	13
F2	P	4P	F2.4A	59	14/05/2014	12
F2	P	4P	F2.4A	59	15/05/2014	18
F2	P	5P	F2.5A	43	12/05/2014	16
F2	P	5P	F2.5A	43	13/05/2014	5
F2	P	5P	F2.5A	43	14/05/2014	8
F2	P	5P	F2.5A	43	15/05/2014	14
F2	P	6P	F2.6A	0	12/05/2014	0
F2	P	6P	F2.6A	0	13/05/2014	0
F2	P	6P	F2.6A	0	14/05/2014	0
F2	P	6P	F2.6A	0	15/05/2014	0
F2	P	7P	F2.7A	32	12/05/2014	12
F2	P	7P	F2.7A	32	13/05/2014	5
F2	P	7P	F2.7A	32	14/05/2014	0
F2	P	7P	F2.7A	32	15/05/2014	15
F2	P	8P	F2.8A	33	12/05/2014	0
F2	P	8P	F2.8A	33	13/05/2014	10
F2	P	8P	F2.8A	33	14/05/2014	10
F2	P	8P	F2.8A	33	15/05/2014	13
F2	P	9P	F2.9A	32	12/05/2014	9
F2	P	9P	F2.9A	32	13/05/2014	7
F2	P	9P	F2.9A	32	14/05/2014	10
F2	P	9P	F2.9A	32	15/05/2014	6
F2	P	10P	F2.10A	31	12/05/2014	8
F2	P	10P	F2.10A	31	13/05/2014	10
F2	P	10P	F2.10A	31	14/05/2014	2
F2	P	10P	F2.10A	31	15/05/2014	11
F2	P	11P	F2.11A	40	12/05/2014	15
F2	P	11P	F2.11A	40	13/05/2014	3
F2	P	11P	F2.11A	40	14/05/2014	12
F2	P	11P	F2.11A	40	15/05/2014	10
F2	P	12P	F2.12A	25	12/05/2014	2
F2	P	12P	F2.12A	25	13/05/2014	5
F2	P	12P	F2.12A	25	14/05/2014	9
F2	P	12P	F2.12A	25	15/05/2014	9
F2	P	13P	F2.13A	64	12/05/2014	17
F2	P	13P	F2.13A	64	13/05/2014	19
F2	P	13P	F2.13A	64	14/05/2014	10
F2	P	13P	F2.13A	64	15/05/2014	18
F2	P	14P	F2.14A	60	12/05/2014	37
F2	P	14P	F2.14A	60	13/05/2014	0
F2	P	14P	F2.14A	60	14/05/2014	8
F2	P	14P	F2.14A	60	15/05/2014	15
F2	P	14P	F2.14B	60	12/05/2014	37
F2	P	14P	F2.14B	60	13/05/2014	0
F2	P	14P	F2.14B	60	14/05/2014	8
F2	P	14P	F2.14B	60	15/05/2014	15
F2	P	15P	F2.15A	34	12/05/2014	14
F2	P	15P	F2.15A	34	13/05/2014	2
F2	P	15P	F2.15A	34	14/05/2014	5
F2	P	15P	F2.15A	34	15/05/2014	13
F2	P	16P	F2.16A	34	12/05/2014	19
F2	P	16P	F2.16A	34	13/05/2014	8
F2	P	16P	F2.16A	34	14/05/2014	7
F2	P	16P	F2.16A	34	15/05/2014	0
F2	P	17P	F2.17A	58	12/05/2014	19
F2	P	17P	F2.17A	58	13/05/2014	0
F2	P	17P	F2.17A	58	14/05/2014	18
F2	P	17P	F2.17A	58	15/05/2014	21
F2	A	1A	F2.18A	73	12/05/2014	18
F2	A	1A	F2.18A	73	13/05/2014	6
F2	A	1A	F2.18A	73	14/05/2014	21
F2	A	1A	F2.18A	73	15/05/2014	28
F2	A	2A	F2.19A	80	12/05/2014	26
F2	A	2A	F2.19A	80	13/05/2014	25
F2	A	2A	F2.19A	80	14/05/2014	17
F2	A	2A	F2.19A	80	15/05/2014	12
F2	A	2A	F2.19B	80	12/05/2014	26
F2	A	2A	F2.19B	80	13/05/2014	25
F2	A	2A	F2.19B	80	14/05/2014	17
F2	A	2A	F2.19B	80	15/05/2014	12
F2	A	3A	F2.20A	50	12/05/2014	17
F2	A	3A	F2.20A	50	13/05/2014	19
F2	A	3A	F2.20A	50	14/05/2014	14
F2	A	3A	F2.20A	50	15/05/2014	0
F2	A	4A	F2.21A	35	12/05/2014	9
F2	A	4A	F2.21A	35	13/05/2014	10
F2	A	4A	F2.21A	35	14/05/2014	8
F2	A	4A	F2.21A	35	15/05/2014	8
F2	A	5A	F2.22A	81	12/05/2014	22
F2	A	5A	F2.22A	81	13/05/2014	22
F2	A	5A	F2.22A	81	14/05/2014	20
F2	A	5A	F2.22A	81	15/05/2014	17
F2	A	6A	F2.23A	121	12/05/2014	34
F2	A	6A	F2.23A	121	13/05/2014	21
F2	A	6A	F2.23A	121	14/05/2014	28
F2	A	6A	F2.23A	121	15/05/2014	38
F2	A	7A	F2.24A	92	12/05/2014	14
F2	A	7A	F2.24A	92	13/05/2014	30
F2	A	7A	F2.24A	92	14/05/2014	25
F2	A	7A	F2.24A	92	15/05/2014	23
F2	A	8A	F2.25A	35	12/05/2014	14
F2	A	8A	F2.25A	35	13/05/2014	0
F2	A	8A	F2.25A	35	14/05/2014	3
F2	A	8A	F2.25A	35	15/05/2014	18
F2	A	9A	F2.26A	79	12/05/2014	19
F2	A	9A	F2.26A	79	13/05/2014	23
F2	A	9A	F2.26A	79	14/05/2014	19
F2	A	9A	F2.26A	79	15/05/2014	18
F2	A	10A	F2.27A	78	12/05/2014	34
F2	A	10A	F2.27A	78	13/05/2014	32
F2	A	10A	F2.27A	78	14/05/2014	8
F2	A	10A	F2.27A	78	15/05/2014	4
F2	A	10A	F2.27B	78	12/05/2014	34
F2	A	10A	F2.27B	78	13/05/2014	32
F2	A	10A	F2.27B	78	14/05/2014	8
F2	A	10A	F2.27B	78	15/05/2014	4
F2	A	11A	F2.28A	65	12/05/2014	39
F2	A	11A	F2.28A	65	13/05/2014	3
F2	A	11A	F2.28A	65	14/05/2014	18
F2	A	11A	F2.28A	65	15/05/2014	5
F2	A	12A	F2.29A	50	12/05/2014	7
F2	A	12A	F2.29A	50	13/05/2014	21
F2	A	12A	F2.29A	50	14/05/2014	22
F2	A	12A	F2.29A	50	15/05/2014	0
F2	A	13A	F2.30A	108	12/05/2014	21
F2	A	13A	F2.30A	108	13/05/2014	31
F2	A	13A	F2.30A	108	14/05/2014	23
F2	A	13A	F2.30A	108	15/05/2014	33
F2	A	14A	F2.31A	91	12/05/2014	28
F2	A	14A	F2.31A	91	13/05/2014	18
F2	A	14A	F2.31A	91	14/05/2014	20
F2	A	14A	F2.31A	91	15/05/2014	25
F2	A	15A	F2.32A	39	12/05/2014	26
F2	A	15A	F2.32A	39	13/05/2014	5
F2	A	15A	F2.32A	39	14/05/2014	3
F2	A	15A	F2.32A	39	15/05/2014	5
F2	A	16A	F2.33A	53	12/05/2014	19
F2	A	16A	F2.33A	53	13/05/2014	0
F2	A	16A	F2.33A	53	14/05/2014	5
F2	A	16A	F2.33A	53	15/05/2014	29
F2	A	17A	F2.34A	86	12/05/2014	23
F2	A	17A	F2.34A	86	13/05/2014	26
F2	A	17A	F2.34A	86	14/05/2014	22
F2	A	17A	F2.34A	86	15/05/2014	15
F2	G	1G	F2.35A	76	12/05/2014	24
F2	G	1G	F2.35A	76	13/05/2014	7
F2	G	1G	F2.35A	76	14/05/2014	21
F2	G	1G	F2.35A	76	15/05/2014	24
F2	G	2G	F2.36A	37	12/05/2014	6
F2	G	2G	F2.36A	37	13/05/2014	0
F2	G	2G	F2.36A	37	14/05/2014	16
F2	G	2G	F2.36A	37	15/05/2014	15
F2	G	3G	F2.37A	0	12/05/2014	0
F2	G	3G	F2.37A	0	13/05/2014	0
F2	G	3G	F2.37A	0	14/05/2014	0
F2	G	3G	F2.37A	0	15/05/2014	0
F2	G	4G	F2.38A	46	12/05/2014	18
F2	G	4G	F2.38A	46	13/05/2014	25
F2	G	4G	F2.38A	46	14/05/2014	0
F2	G	4G	F2.38A	46	15/05/2014	3
F2	G	5G	F2.39A	123	12/05/2014	31
F2	G	5G	F2.39A	123	13/05/2014	42
F2	G	5G	F2.39A	123	14/05/2014	29
F2	G	5G	F2.39A	123	15/05/2014	21
F2	G	5G	F2.39B	123	12/05/2014	31
F2	G	5G	F2.39B	123	13/05/2014	42
F2	G	5G	F2.39B	123	14/05/2014	29
F2	G	5G	F2.39B	123	15/05/2014	21
F2	G	6G	F2.40A	91	12/05/2014	16
F2	G	6G	F2.40A	91	13/05/2014	29
F2	G	6G	F2.40A	91	14/05/2014	23
F2	G	6G	F2.40A	91	15/05/2014	23
F2	G	7G	F2.41A	40	12/05/2014	14
F2	G	7G	F2.41A	40	13/05/2014	14
F2	G	7G	F2.41A	40	14/05/2014	12
F2	G	7G	F2.41A	40	15/05/2014	0
F2	G	8G	F2.42A	95	12/05/2014	39
F2	G	8G	F2.42A	95	13/05/2014	0
F2	G	8G	F2.42A	95	14/05/2014	14
F2	G	8G	F2.42A	95	15/05/2014	42
F2	G	9G	F2.43A	27	12/05/2014	5
F2	G	9G	F2.43A	27	13/05/2014	8
F2	G	9G	F2.43A	27	14/05/2014	9
F2	G	9G	F2.43A	27	15/05/2014	5
F2	G	10G	F2.44A	100	12/05/2014	22
F2	G	10G	F2.44A	100	13/05/2014	14
F2	G	10G	F2.44A	100	14/05/2014	25
F2	G	10G	F2.44A	100	15/05/2014	39
F2	G	11G	F2.45A	79	12/05/2014	28
F2	G	11G	F2.45A	79	13/05/2014	11
F2	G	11G	F2.45A	79	14/05/2014	22
F2	G	11G	F2.45A	79	15/05/2014	18
F2	G	11G	F2.45B	79	12/05/2014	28
F2	G	11G	F2.45B	79	13/05/2014	11
F2	G	11G	F2.45B	79	14/05/2014	22
F2	G	11G	F2.45B	79	15/05/2014	18
F2	G	12G	F2.46A	69	12/05/2014	17
F2	G	12G	F2.46A	69	13/05/2014	30
F2	G	12G	F2.46A	69	14/05/2014	11
F2	G	12G	F2.46A	69	15/05/2014	11
F2	G	12G	F2.46B	69	12/05/2014	17
F2	G	12G	F2.46B	69	13/05/2014	30
F2	G	12G	F2.46B	69	14/05/2014	11
F2	G	12G	F2.46B	69	15/05/2014	11
F2	G	13G	F2.47A	46	12/05/2014	9
F2	G	13G	F2.47A	46	13/05/2014	11
F2	G	13G	F2.47A	46	14/05/2014	12
F2	G	13G	F2.47A	46	15/05/2014	14
F2	G	14G	F2.48A	61	12/05/2014	11
F2	G	14G	F2.48A	61	13/05/2014	18
F2	G	14G	F2.48A	61	14/05/2014	23
F2	G	14G	F2.48A	61	15/05/2014	9
F2	G	15G	F2.49A	0	12/05/2014	0
F2	G	15G	F2.49A	0	13/05/2014	0
F2	G	15G	F2.49A	0	14/05/2014	0
F2	G	15G	F2.49A	0	15/05/2014	0
F2	G	16G	F2.50A	57	12/05/2014	14
F2	G	16G	F2.50A	57	13/05/2014	20
F2	G	16G	F2.50A	57	14/05/2014	5
F2	G	16G	F2.50A	57	15/05/2014	18
F2	G	17G	F2.51A	42	12/05/2014	8
F2	G	17G	F2.51A	42	13/05/2014	4
F2	G	17G	F2.51A	42	14/05/2014	11
F2	G	17G	F2.51A	42	15/05/2014	19
F2	G	bonusG	F2.52A	30	12/05/2014	0
F2	G	bonusG	F2.52A	30	13/05/2014	0
F2	G	bonusG	F2.52A	30	14/05/2014	17
F2	G	bonusG	F2.52A	30	15/05/2014	13
F2	P	bonusP	F2.53A	45	12/05/2014	0
F2	P	bonusP	F2.53A	45	13/05/2014	0
F2	P	bonusP	F2.53A	45	14/05/2014	17
F2	P	bonusP	F2.53A	45	15/05/2014	28
F3	P	1P	F3.1A	35	11/08/2014	9
F3	P	1P	F3.1A	35	12/08/2014	4
F3	P	1P	F3.1A	35	13/08/2014	0
F3	P	1P	F3.1A	35	14/08/2014	6
F3	P	1P	F3.1A	35	15/08/2014	16
F3	P	2P	F3.2A	43	11/08/2014	8
F3	P	2P	F3.2A	43	12/08/2014	0
F3	P	2P	F3.2A	43	13/08/2014	8
F3	P	2P	F3.2A	43	14/08/2014	13
F3	P	2P	F3.2A	43	15/08/2014	14
F3	P	2P	F3.2B	43	11/08/2014	8
F3	P	2P	F3.2B	43	12/08/2014	0
F3	P	2P	F3.2B	43	13/08/2014	8
F3	P	2P	F3.2B	43	14/08/2014	13
F3	P	2P	F3.2B	43	15/08/2014	14
F3	P	3P	F3.3A	29	11/08/2014	9
F3	P	3P	F3.3A	29	12/08/2014	17
F3	P	3P	F3.3A	29	13/08/2014	3
F3	P	3P	F3.3A	29	14/08/2014	0
F3	P	3P	F3.3A	29	15/08/2014	0
F3	P	4P	F3.4A	66	11/08/2014	17
F3	P	4P	F3.4A	66	12/08/2014	9
F3	P	4P	F3.4A	66	13/08/2014	10
F3	P	4P	F3.4A	66	14/08/2014	13
F3	P	4P	F3.4A	66	15/08/2014	17
F3	P	4P	F3.4B	66	11/08/2014	17
F3	P	4P	F3.4B	66	12/08/2014	9
F3	P	4P	F3.4B	66	13/08/2014	10
F3	P	4P	F3.4B	66	14/08/2014	13
F3	P	4P	F3.4B	66	15/08/2014	17
F3	P	5P	F3.5A	0	11/08/2014	0
F3	P	5P	F3.5A	0	12/08/2014	0
F3	P	5P	F3.5A	0	13/08/2014	0
F3	P	5P	F3.5A	0	14/08/2014	0
F3	P	5P	F3.5A	0	15/08/2014	0
F3	P	6P	F3.6A	0	11/08/2014	0
F3	P	6P	F3.6A	0	12/08/2014	0
F3	P	6P	F3.6A	0	13/08/2014	0
F3	P	6P	F3.6A	0	14/08/2014	0
F3	P	6P	F3.6A	0	15/08/2014	0
F3	P	7P	F3.7A	85	11/08/2014	13
F3	P	7P	F3.7A	85	12/08/2014	17
F3	P	7P	F3.7A	85	13/08/2014	8
F3	P	7P	F3.7A	85	14/08/2014	17
F3	P	7P	F3.7A	85	15/08/2014	30
F3	P	7P	F3.7B	85	11/08/2014	13
F3	P	7P	F3.7B	85	12/08/2014	17
F3	P	7P	F3.7B	85	13/08/2014	8
F3	P	7P	F3.7B	85	14/08/2014	17
F3	P	7P	F3.7B	85	15/08/2014	30
F3	P	8P	F3.8A	40	11/08/2014	0
F3	P	8P	F3.8A	40	12/08/2014	0
F3	P	8P	F3.8A	40	13/08/2014	12
F3	P	8P	F3.8A	40	14/08/2014	6
F3	P	8P	F3.8A	40	15/08/2014	22
F3	P	9P	F3.9A	0	11/08/2014	0
F3	P	9P	F3.9A	0	12/08/2014	0
F3	P	9P	F3.9A	0	13/08/2014	0
F3	P	9P	F3.9A	0	14/08/2014	0
F3	P	9P	F3.9A	0	15/08/2014	0
F3	P	10P	F3.10A	0	11/08/2014	0
F3	P	10P	F3.10A	0	12/08/2014	0
F3	P	10P	F3.10A	0	13/08/2014	0
F3	P	10P	F3.10A	0	14/08/2014	0
F3	P	10P	F3.10A	0	15/08/2014	0
F3	P	11P	F3.11A	0	11/08/2014	0
F3	P	11P	F3.11A	0	12/08/2014	0
F3	P	11P	F3.11A	0	13/08/2014	0
F3	P	11P	F3.11A	0	14/08/2014	0
F3	P	11P	F3.11A	0	15/08/2014	0
F3	P	12P	F3.12A	7	11/08/2014	7
F3	P	12P	F3.12A	7	12/08/2014	0
F3	P	12P	F3.12A	7	13/08/2014	0
F3	P	12P	F3.12A	7	14/08/2014	0
F3	P	12P	F3.12A	7	15/08/2014	0
F3	P	13P	F3.13A	25	11/08/2014	7
F3	P	13P	F3.13A	25	12/08/2014	0
F3	P	13P	F3.13A	25	13/08/2014	3
F3	P	13P	F3.13A	25	14/08/2014	8
F3	P	13P	F3.13A	25	15/08/2014	7
F3	P	14P	F3.14A	38	11/08/2014	3
F3	P	14P	F3.14A	38	12/08/2014	6
F3	P	14P	F3.14A	38	13/08/2014	9
F3	P	14P	F3.14A	38	14/08/2014	9
F3	P	14P	F3.14A	38	15/08/2014	11
F3	P	14P	F3.14B	38	11/08/2014	3
F3	P	14P	F3.14B	38	12/08/2014	6
F3	P	14P	F3.14B	38	13/08/2014	9
F3	P	14P	F3.14B	38	14/08/2014	9
F3	P	14P	F3.14B	38	15/08/2014	11
F3	P	15P	F3.15A	47	11/08/2014	13
F3	P	15P	F3.15A	47	12/08/2014	3
F3	P	15P	F3.15A	47	13/08/2014	6
F3	P	15P	F3.15A	47	14/08/2014	13
F3	P	15P	F3.15A	47	15/08/2014	12
F3	P	15P	F3.15B	47	11/08/2014	13
F3	P	15P	F3.15B	47	12/08/2014	3
F3	P	15P	F3.15B	47	13/08/2014	6
F3	P	15P	F3.15B	47	14/08/2014	13
F3	P	15P	F3.15B	47	15/08/2014	12
F3	P	16P	F3.16A	33	11/08/2014	8
F3	P	16P	F3.16A	33	12/08/2014	0
F3	P	16P	F3.16A	33	13/08/2014	9
F3	P	16P	F3.16A	33	14/08/2014	6
F3	P	16P	F3.16A	33	15/08/2014	10
F3	P	17P	F3.17A	0	11/08/2014	0
F3	P	17P	F3.17A	0	12/08/2014	0
F3	P	17P	F3.17A	0	13/08/2014	0
F3	P	17P	F3.17A	0	14/08/2014	0
F3	P	17P	F3.17A	0	15/08/2014	0
F3	G	1G	F3.18A	68	11/08/2014	9
F3	G	1G	F3.18A	68	12/08/2014	21
F3	G	1G	F3.18A	68	13/08/2014	15
F3	G	1G	F3.18A	68	14/08/2014	23
F3	G	1G	F3.18A	68	15/08/2014	0
F3	G	2G	F3.19A	86	11/08/2014	24
F3	G	2G	F3.19A	86	12/08/2014	25
F3	G	2G	F3.19A	86	13/08/2014	17
F3	G	2G	F3.19A	86	14/08/2014	20
F3	G	2G	F3.19A	86	15/08/2014	0
F3	G	3G	F3.20A	83	11/08/2014	29
F3	G	3G	F3.20A	83	12/08/2014	20
F3	G	3G	F3.20A	83	13/08/2014	19
F3	G	3G	F3.20A	83	14/08/2014	15
F3	G	3G	F3.20A	83	15/08/2014	0
F3	G	3G	F3.20B	83	11/08/2014	29
F3	G	3G	F3.20B	83	12/08/2014	20
F3	G	3G	F3.20B	83	13/08/2014	19
F3	G	3G	F3.20B	83	14/08/2014	15
F3	G	3G	F3.20B	83	15/08/2014	0
F3	G	4G	F3.21A	91	11/08/2014	27
F3	G	4G	F3.21A	91	12/08/2014	16
F3	G	4G	F3.21A	91	13/08/2014	22
F3	G	4G	F3.21A	91	14/08/2014	26
F3	G	4G	F3.21A	91	15/08/2014	0
F3	G	5G	F3.22A	74	11/08/2014	27
F3	G	5G	F3.22A	74	12/08/2014	18
F3	G	5G	F3.22A	74	13/08/2014	19
F3	G	5G	F3.22A	74	14/08/2014	10
F3	G	5G	F3.22A	74	15/08/2014	0
F3	G	6G	F3.23A	100	11/08/2014	34
F3	G	6G	F3.23A	100	12/08/2014	26
F3	G	6G	F3.23A	100	13/08/2014	18
F3	G	6G	F3.23A	100	14/08/2014	22
F3	G	6G	F3.23A	100	15/08/2014	0
F3	G	7G	F3.24A	32	11/08/2014	0
F3	G	7G	F3.24A	32	12/08/2014	17
F3	G	7G	F3.24A	32	13/08/2014	4
F3	G	7G	F3.24A	32	14/08/2014	11
F3	G	7G	F3.24A	32	15/08/2014	0
F3	G	8G	F3.25A	54	11/08/2014	10
F3	G	8G	F3.25A	54	12/08/2014	19
F3	G	8G	F3.25A	54	13/08/2014	5
F3	G	8G	F3.25A	54	14/08/2014	20
F3	G	8G	F3.25A	54	15/08/2014	0
F3	G	9G	F3.26A	53	11/08/2014	19
F3	G	9G	F3.26A	53	12/08/2014	0
F3	G	9G	F3.26A	53	13/08/2014	15
F3	G	9G	F3.26A	53	14/08/2014	19
F3	G	9G	F3.26A	53	15/08/2014	0
F3	G	10G	F3.27A	40	11/08/2014	19
F3	G	10G	F3.27A	40	12/08/2014	12
F3	G	10G	F3.27A	40	13/08/2014	9
F3	G	10G	F3.27A	40	14/08/2014	0
F3	G	10G	F3.27A	40	15/08/2014	0
F3	G	11G	F3.28A	63	11/08/2014	19
F3	G	11G	F3.28A	63	12/08/2014	16
F3	G	11G	F3.28A	63	13/08/2014	8
F3	G	11G	F3.28A	63	14/08/2014	20
F3	G	11G	F3.28A	63	15/08/2014	0
F3	G	12G	F3.29A	8	11/08/2014	8
F3	G	12G	F3.29A	8	12/08/2014	0
F3	G	12G	F3.29A	8	13/08/2014	0
F3	G	12G	F3.29A	8	14/08/2014	0
F3	G	12G	F3.29A	8	15/08/2014	0
F3	G	13G	F3.30A	53	11/08/2014	17
F3	G	13G	F3.30A	53	12/08/2014	26
F3	G	13G	F3.30A	53	13/08/2014	0
F3	G	13G	F3.30A	53	14/08/2014	10
F3	G	13G	F3.30A	53	15/08/2014	0
F3	G	14G	F3.31A	61	11/08/2014	25
F3	G	14G	F3.31A	61	12/08/2014	23
F3	G	14G	F3.31A	61	13/08/2014	4
F3	G	14G	F3.31A	61	14/08/2014	9
F3	G	14G	F3.31A	61	15/08/2014	0
F3	G	15G	F3.32A	31	11/08/2014	0
F3	G	15G	F3.32A	31	12/08/2014	0
F3	G	15G	F3.32A	31	13/08/2014	16
F3	G	15G	F3.32A	31	14/08/2014	15
F3	G	15G	F3.32A	31	15/08/2014	0
F3	G	16G	F3.33A	67	11/08/2014	21
F3	G	16G	F3.33A	67	12/08/2014	13
F3	G	16G	F3.33A	67	13/08/2014	18
F3	G	16G	F3.33A	67	14/08/2014	15
F3	G	16G	F3.33A	67	15/08/2014	0
F3	G	17G	F3.34A	81	11/08/2014	17
F3	G	17G	F3.34A	81	12/08/2014	20
F3	G	17G	F3.34A	81	13/08/2014	22
F3	G	17G	F3.34A	81	14/08/2014	22
F3	G	17G	F3.34A	81	15/08/2014	0
F3	A	1A	F3.35A	65	11/08/2014	28
F3	A	1A	F3.35A	65	12/08/2014	26
F3	A	1A	F3.35A	65	13/08/2014	8
F3	A	1A	F3.35A	65	14/08/2014	3
F3	A	1A	F3.35A	65	15/08/2014	0
F3	A	1A	F3.35B	65	11/08/2014	28
F3	A	1A	F3.35B	65	12/08/2014	26
F3	A	1A	F3.35B	65	13/08/2014	8
F3	A	1A	F3.35B	65	14/08/2014	3
F3	A	1A	F3.35B	65	15/08/2014	0
F3	A	2A	F3.36A	70	11/08/2014	27
F3	A	2A	F3.36A	70	12/08/2014	11
F3	A	2A	F3.36A	70	13/08/2014	15
F3	A	2A	F3.36A	70	14/08/2014	17
F3	A	2A	F3.36A	70	15/08/2014	0
F3	A	3A	F3.37A	87	11/08/2014	24
F3	A	3A	F3.37A	87	12/08/2014	20
F3	A	3A	F3.37A	87	13/08/2014	19
F3	A	3A	F3.37A	87	14/08/2014	24
F3	A	3A	F3.37A	87	15/08/2014	0
F3	A	4A	F3.38A	44	11/08/2014	7
F3	A	4A	F3.38A	44	12/08/2014	0
F3	A	4A	F3.38A	44	13/08/2014	0
F3	A	4A	F3.38A	44	14/08/2014	15
F3	A	4A	F3.38A	44	15/08/2014	22
F3	A	5A	F3.39A	29	11/08/2014	10
F3	A	5A	F3.39A	29	12/08/2014	6
F3	A	5A	F3.39A	29	13/08/2014	1
F3	A	5A	F3.39A	29	14/08/2014	9
F3	A	5A	F3.39A	29	15/08/2014	3
F3	A	6A	F3.40A	30	11/08/2014	10
F3	A	6A	F3.40A	30	12/08/2014	13
F3	A	6A	F3.40A	30	13/08/2014	7
F3	A	6A	F3.40A	30	14/08/2014	0
F3	A	6A	F3.40A	30	15/08/2014	0
F3	A	7A	F3.41A	69	11/08/2014	11
F3	A	7A	F3.41A	69	12/08/2014	29
F3	A	7A	F3.41A	69	13/08/2014	12
F3	A	7A	F3.41A	69	14/08/2014	17
F3	A	7A	F3.41A	69	15/08/2014	0
F3	A	8A	F3.42A	127	11/08/2014	30
F3	A	8A	F3.42A	127	12/08/2014	28
F3	A	8A	F3.42A	127	13/08/2014	38
F3	A	8A	F3.42A	127	14/08/2014	31
F3	A	8A	F3.42A	127	15/08/2014	0
F3	A	9A	F3.43A	34	11/08/2014	0
F3	A	9A	F3.43A	34	12/08/2014	12
F3	A	9A	F3.43A	34	13/08/2014	10
F3	A	9A	F3.43A	34	14/08/2014	12
F3	A	9A	F3.43A	34	15/08/2014	0
F3	A	10A	F3.44A	5	11/08/2014	2
F3	A	10A	F3.44A	5	12/08/2014	0
F3	A	10A	F3.44A	5	13/08/2014	1
F3	A	10A	F3.44A	5	14/08/2014	2
F3	A	10A	F3.44A	5	15/08/2014	0
F3	A	11A	F3.45A	0	11/08/2014	0
F3	A	11A	F3.45A	0	12/08/2014	0
F3	A	11A	F3.45A	0	13/08/2014	0
F3	A	11A	F3.45A	0	14/08/2014	0
F3	A	11A	F3.45A	0	15/08/2014	0
F3	A	12A	F3.46A	0	11/08/2014	0
F3	A	12A	F3.46A	0	12/08/2014	0
F3	A	12A	F3.46A	0	13/08/2014	0
F3	A	12A	F3.46A	0	14/08/2014	0
F3	A	12A	F3.46A	0	15/08/2014	0
F3	A	13A	F3.47A	76	11/08/2014	26
F3	A	13A	F3.47A	76	12/08/2014	23
F3	A	13A	F3.47A	76	13/08/2014	12
F3	A	13A	F3.47A	76	14/08/2014	15
F3	A	13A	F3.47A	76	15/08/2014	0
F3	A	13A	F3.47B	76	11/08/2014	26
F3	A	13A	F3.47B	76	12/08/2014	23
F3	A	13A	F3.47B	76	13/08/2014	12
F3	A	13A	F3.47B	76	14/08/2014	15
F3	A	13A	F3.47B	76	15/08/2014	0
F3	A	14A	F3.48A	14	11/08/2014	3
F3	A	14A	F3.48A	14	12/08/2014	11
F3	A	14A	F3.48A	14	13/08/2014	0
F3	A	14A	F3.48A	14	14/08/2014	0
F3	A	14A	F3.48A	14	15/08/2014	0
F3	A	15A	F3.49A	43	11/08/2014	24
F3	A	15A	F3.49A	43	12/08/2014	19
F3	A	15A	F3.49A	43	13/08/2014	0
F3	A	15A	F3.49A	43	14/08/2014	0
F3	A	15A	F3.49A	43	15/08/2014	0
F3	A	16A	F3.50A	0	11/08/2014	0
F3	A	16A	F3.50A	0	12/08/2014	0
F3	A	16A	F3.50A	0	13/08/2014	0
F3	A	16A	F3.50A	0	14/08/2014	0
F3	A	16A	F3.50A	0	15/08/2014	0
F3	A	17A	F3.51A	33	11/08/2014	8
F3	A	17A	F3.51A	33	12/08/2014	0
F3	A	17A	F3.51A	33	13/08/2014	10
F3	A	17A	F3.51A	33	14/08/2014	15
F3	A	17A	F3.51A	33	15/08/2014	0
F3	P	18P	F3.52A	54	11/08/2014	0
F3	P	18P	F3.52A	54	12/08/2014	0
F3	P	18P	F3.52A	54	13/08/2014	21
F3	P	18P	F3.52A	54	14/08/2014	14
F3	P	18P	F3.52A	54	15/08/2014	19
F3	P	19P	F3.53A	0	11/08/2014	0
F3	P	19P	F3.53A	0	12/08/2014	0
F3	P	19P	F3.53A	0	13/08/2014	0
F3	P	19P	F3.53A	0	14/08/2014	0
F3	P	19P	F3.53A	0	15/08/2014	0
F3	P	20P	F3.54A	12	11/08/2014	0
F3	P	20P	F3.54A	12	12/08/2014	0
F3	P	20P	F3.54A	12	13/08/2014	0
F3	P	20P	F3.54A	12	14/08/2014	4
F3	P	20P	F3.54A	12	15/08/2014	8
F3	P	21P	F3.55A	32	11/08/2014	0
F3	P	21P	F3.55A	32	12/08/2014	0
F3	P	21P	F3.55A	32	13/08/2014	0
F3	P	21P	F3.55A	32	14/08/2014	5
F3	P	21P	F3.55A	32	15/08/2014	27
F4	P	1P	F4.1A	3	18/11/2014	0
F4	P	1P	F4.1A	3	19/11/2014	3
F4	P	1P	F4.1A	3	20/11/2014	0
F4	P	1P	F4.1A	3	21/11/2014	0
F4	P	2P	F4.2A	51	18/11/2014	23
F4	P	2P	F4.2A	51	19/11/2014	6
F4	P	2P	F4.2A	51	20/11/2014	5
F4	P	2P	F4.2A	51	21/11/2014	17
F4	P	3P	F4.3A	38	18/11/2014	14
F4	P	3P	F4.3A	38	19/11/2014	4
F4	P	3P	F4.3A	38	20/11/2014	9
F4	P	3P	F4.3A	38	21/11/2014	11
F4	P	4P	F4.4A	80	18/11/2014	19
F4	P	4P	F4.4A	80	19/11/2014	26
F4	P	4P	F4.4A	80	20/11/2014	1
F4	P	4P	F4.4A	80	21/11/2014	34
F4	P	5P	F4.5A	39	18/11/2014	10
F4	P	5P	F4.5A	39	19/11/2014	10
F4	P	5P	F4.5A	39	20/11/2014	7
F4	P	5P	F4.5A	39	21/11/2014	12
F4	P	6P	F4.6A	0	18/11/2014	0
F4	P	6P	F4.6A	0	19/11/2014	0
F4	P	6P	F4.6A	0	20/11/2014	0
F4	P	6P	F4.6A	0	21/11/2014	0
F4	P	7P	F4.7A	55	18/11/2014	9
F4	P	7P	F4.7A	55	19/11/2014	18
F4	P	7P	F4.7A	55	20/11/2014	12
F4	P	7P	F4.7A	55	21/11/2014	16
F4	P	8P	F4.8A	66	18/11/2014	20
F4	P	8P	F4.8A	66	19/11/2014	16
F4	P	8P	F4.8A	66	20/11/2014	16
F4	P	8P	F4.8A	66	21/11/2014	14
F4	P	8P	F4.8B	66	18/11/2014	20
F4	P	8P	F4.8B	66	19/11/2014	16
F4	P	8P	F4.8B	66	20/11/2014	16
F4	P	8P	F4.8B	66	21/11/2014	14
F4	P	9P	F4.9A	71	18/11/2014	23
F4	P	9P	F4.9A	71	19/11/2014	14
F4	P	9P	F4.9A	71	20/11/2014	28
F4	P	9P	F4.9A	71	21/11/2014	6
F4	P	10P	F4.10A	30	18/11/2014	8
F4	P	10P	F4.10A	30	19/11/2014	8
F4	P	10P	F4.10A	30	20/11/2014	5
F4	P	10P	F4.10A	30	21/11/2014	9
F4	P	11P	F4.11A	0	18/11/2014	0
F4	P	11P	F4.11A	0	19/11/2014	0
F4	P	11P	F4.11A	0	20/11/2014	0
F4	P	11P	F4.11A	0	21/11/2014	0
F4	P	12P	F4.12A	0	18/11/2014	0
F4	P	12P	F4.12A	0	19/11/2014	0
F4	P	12P	F4.12A	0	20/11/2014	0
F4	P	12P	F4.12A	0	21/11/2014	0
F4	P	13P	F4.13A	59	18/11/2014	14
F4	P	13P	F4.13A	59	19/11/2014	14
F4	P	13P	F4.13A	59	20/11/2014	13
F4	P	13P	F4.13A	59	21/11/2014	18
F4	P	13P	F4.13B	59	18/11/2014	14
F4	P	13P	F4.13B	59	19/11/2014	14
F4	P	13P	F4.13B	59	20/11/2014	13
F4	P	13P	F4.13B	59	21/11/2014	18
F4	P	14P	F4.14A	63	18/11/2014	13
F4	P	14P	F4.14A	63	19/11/2014	17
F4	P	14P	F4.14A	63	20/11/2014	14
F4	P	14P	F4.14A	63	21/11/2014	19
F4	P	15P	F4.15A	42	18/11/2014	22
F4	P	15P	F4.15A	42	19/11/2014	0
F4	P	15P	F4.15A	42	20/11/2014	12
F4	P	15P	F4.15A	42	21/11/2014	8
F4	P	16P	F4.16A	0	18/11/2014	0
F4	P	16P	F4.16A	0	19/11/2014	0
F4	P	16P	F4.16A	0	20/11/2014	0
F4	P	16P	F4.16A	0	21/11/2014	0
F4	P	17P	F4.17A	39	18/11/2014	10
F4	P	17P	F4.17A	39	19/11/2014	12
F4	P	17P	F4.17A	39	20/11/2014	7
F4	P	17P	F4.17A	39	21/11/2014	10
F4	P	18P	F4.18A	39	18/11/2014	15
F4	P	18P	F4.18A	39	19/11/2014	15
F4	P	18P	F4.18A	39	20/11/2014	9
F4	P	18P	F4.18A	39	21/11/2014	0
F4	P	18P	F4.18B	39	18/11/2014	15
F4	P	18P	F4.18B	39	19/11/2014	15
F4	P	18P	F4.18B	39	20/11/2014	9
F4	P	18P	F4.18B	39	21/11/2014	0
F4	P	19P	F4.19A	52	18/11/2014	17
F4	P	19P	F4.19A	52	19/11/2014	8
F4	P	19P	F4.19A	52	20/11/2014	14
F4	P	19P	F4.19A	52	21/11/2014	13
F4	P	19P	F4.19B	52	18/11/2014	17
F4	P	19P	F4.19B	52	19/11/2014	8
F4	P	19P	F4.19B	52	20/11/2014	14
F4	P	19P	F4.19B	52	21/11/2014	13
F4	G	1G	F4.20A	46	18/11/2014	11
F4	G	1G	F4.20A	46	19/11/2014	14
F4	G	1G	F4.20A	46	20/11/2014	4
F4	G	1G	F4.20A	46	21/11/2014	17
F4	G	2G	F4.21A	72	18/11/2014	17
F4	G	2G	F4.21A	72	19/11/2014	10
F4	G	2G	F4.21A	72	20/11/2014	15
F4	G	2G	F4.21A	72	21/11/2014	30
F4	G	2G	F4.21B	72	18/11/2014	17
F4	G	2G	F4.21B	72	19/11/2014	10
F4	G	2G	F4.21B	72	20/11/2014	15
F4	G	2G	F4.21B	72	21/11/2014	30
F4	G	3G	F4.22A	40	18/11/2014	0
F4	G	3G	F4.22A	40	19/11/2014	0
F4	G	3G	F4.22A	40	20/11/2014	26
F4	G	3G	F4.22A	40	21/11/2014	14
F4	G	4G	F4.23A	63	18/11/2014	6
F4	G	4G	F4.23A	63	19/11/2014	31
F4	G	4G	F4.23A	63	20/11/2014	11
F4	G	4G	F4.23A	63	21/11/2014	15
F4	G	5G	F4.24A	25	18/11/2014	12
F4	G	5G	F4.24A	25	19/11/2014	13
F4	G	5G	F4.24A	25	20/11/2014	0
F4	G	5G	F4.24A	25	21/11/2014	0
F4	G	6G	F4.25A	0	18/11/2014	0
F4	G	6G	F4.25A	0	19/11/2014	0
F4	G	6G	F4.25A	0	20/11/2014	0
F4	G	6G	F4.25A	0	21/11/2014	0
F4	G	7G	F4.26A	45	18/11/2014	16
F4	G	7G	F4.26A	45	19/11/2014	11
F4	G	7G	F4.26A	45	20/11/2014	12
F4	G	7G	F4.26A	45	21/11/2014	6
F4	G	8G	F4.27A	60	18/11/2014	12
F4	G	8G	F4.27A	60	19/11/2014	17
F4	G	8G	F4.27A	60	20/11/2014	3
F4	G	8G	F4.27A	60	21/11/2014	28
F4	G	9G	F4.28A	62	18/11/2014	27
F4	G	9G	F4.28A	62	19/11/2014	23
F4	G	9G	F4.28A	62	20/11/2014	4
F4	G	9G	F4.28A	62	21/11/2014	8
F4	G	10G	F4.29A	59	18/11/2014	13
F4	G	10G	F4.29A	59	19/11/2014	16
F4	G	10G	F4.29A	59	20/11/2014	15
F4	G	10G	F4.29A	59	21/11/2014	15
F4	G	11G	F4.30A	66	18/11/2014	20
F4	G	11G	F4.30A	66	19/11/2014	24
F4	G	11G	F4.30A	66	20/11/2014	22
F4	G	11G	F4.30A	66	21/11/2014	0
F4	G	12G	F4.31A	81	18/11/2014	26
F4	G	12G	F4.31A	81	19/11/2014	0
F4	G	12G	F4.31A	81	20/11/2014	38
F4	G	12G	F4.31A	81	21/11/2014	17
F4	G	13G	F4.32A	76	18/11/2014	24
F4	G	13G	F4.32A	76	19/11/2014	27
F4	G	13G	F4.32A	76	20/11/2014	25
F4	G	13G	F4.32A	76	21/11/2014	0
F4	G	13G	F4.32B	76	18/11/2014	24
F4	G	13G	F4.32B	76	19/11/2014	27
F4	G	13G	F4.32B	76	20/11/2014	25
F4	G	13G	F4.32B	76	21/11/2014	0
F4	G	14G	F4.33A	19	18/11/2014	0
F4	G	14G	F4.33A	19	19/11/2014	0
F4	G	14G	F4.33A	19	20/11/2014	16
F4	G	14G	F4.33A	19	21/11/2014	3
F4	G	15G	F4.34A	16	18/11/2014	0
F4	G	15G	F4.34A	16	19/11/2014	11
F4	G	15G	F4.34A	16	20/11/2014	0
F4	G	15G	F4.34A	16	21/11/2014	5
F4	G	16G	F4.35A	78	18/11/2014	19
F4	G	16G	F4.35A	78	19/11/2014	26
F4	G	16G	F4.35A	78	20/11/2014	9
F4	G	16G	F4.35A	78	21/11/2014	24
F4	G	17G	F4.36A	41	18/11/2014	12
F4	G	17G	F4.36A	41	19/11/2014	12
F4	G	17G	F4.36A	41	20/11/2014	10
F4	G	17G	F4.36A	41	21/11/2014	7
F4	G	17G	F4.36B	41	18/11/2014	12
F4	G	17G	F4.36B	41	19/11/2014	12
F4	G	17G	F4.36B	41	20/11/2014	10
F4	G	17G	F4.36B	41	21/11/2014	7
F4	G	18G	F4.37A	13	18/11/2014	0
F4	G	18G	F4.37A	13	19/11/2014	0
F4	G	18G	F4.37A	13	20/11/2014	0
F4	G	18G	F4.37A	13	21/11/2014	13
F4	G	19G	F4.38A	0	18/11/2014	0
F4	G	19G	F4.38A	0	19/11/2014	0
F4	G	19G	F4.38A	0	20/11/2014	0
F4	G	19G	F4.38A	0	21/11/2014	0
F4	A	1A	F4.39A	54	18/11/2014	19
F4	A	1A	F4.39A	54	19/11/2014	22
F4	A	1A	F4.39A	54	20/11/2014	0
F4	A	1A	F4.39A	54	21/11/2014	13
F4	A	2A	F4.40A	24	18/11/2014	6
F4	A	2A	F4.40A	24	19/11/2014	5
F4	A	2A	F4.40A	24	20/11/2014	8
F4	A	2A	F4.40A	24	21/11/2014	5
F4	A	3A	F4.41A	4	18/11/2014	0
F4	A	3A	F4.41A	4	19/11/2014	2
F4	A	3A	F4.41A	4	20/11/2014	2
F4	A	3A	F4.41A	4	21/11/2014	0
F4	A	4A	F4.42A	0	18/11/2014	0
F4	A	4A	F4.42A	0	19/11/2014	0
F4	A	4A	F4.42A	0	20/11/2014	0
F4	A	4A	F4.42A	0	21/11/2014	0
F4	A	5A	F4.43A	18	18/11/2014	0
F4	A	5A	F4.43A	18	19/11/2014	0
F4	A	5A	F4.43A	18	20/11/2014	8
F4	A	5A	F4.43A	18	21/11/2014	10
F4	A	6A	F4.44A	61	18/11/2014	12
F4	A	6A	F4.44A	61	19/11/2014	20
F4	A	6A	F4.44A	61	20/11/2014	13
F4	A	6A	F4.44A	61	21/11/2014	16
F4	A	6A	F4.44B	61	18/11/2014	12
F4	A	6A	F4.44B	61	19/11/2014	20
F4	A	6A	F4.44B	61	20/11/2014	13
F4	A	6A	F4.44B	61	21/11/2014	16
F4	A	7A	F4.45A	69	18/11/2014	16
F4	A	7A	F4.45A	69	19/11/2014	20
F4	A	7A	F4.45A	69	20/11/2014	13
F4	A	7A	F4.45A	69	21/11/2014	20
F4	A	7A	F4.45B	69	18/11/2014	16
F4	A	7A	F4.45B	69	19/11/2014	20
F4	A	7A	F4.45B	69	20/11/2014	13
F4	A	7A	F4.45B	69	21/11/2014	20
F4	A	8A	F4.46A	39	18/11/2014	0
F4	A	8A	F4.46A	39	19/11/2014	27
F4	A	8A	F4.46A	39	20/11/2014	0
F4	A	8A	F4.46A	39	21/11/2014	12
F4	A	9A	F4.47A	36	18/11/2014	7
F4	A	9A	F4.47A	36	19/11/2014	10
F4	A	9A	F4.47A	36	20/11/2014	9
F4	A	9A	F4.47A	36	21/11/2014	10
F4	A	9A	F4.47B	36	18/11/2014	7
F4	A	9A	F4.47B	36	19/11/2014	10
F4	A	9A	F4.47B	36	20/11/2014	9
F4	A	9A	F4.47B	36	21/11/2014	10
F4	A	10A	F4.48A	15	18/11/2014	0
F4	A	10A	F4.48A	15	19/11/2014	0
F4	A	10A	F4.48A	15	20/11/2014	6
F4	A	10A	F4.48A	15	21/11/2014	9
F4	A	11A	F4.49A	43	18/11/2014	7
F4	A	11A	F4.49A	43	19/11/2014	15
F4	A	11A	F4.49A	43	20/11/2014	11
F4	A	11A	F4.49A	43	21/11/2014	10
F4	A	12A	F4.50A	97	18/11/2014	19
F4	A	12A	F4.50A	97	19/11/2014	30
F4	A	12A	F4.50A	97	20/11/2014	25
F4	A	12A	F4.50A	97	21/11/2014	23
F4	A	12A	F4.50B	97	18/11/2014	19
F4	A	12A	F4.50B	97	19/11/2014	30
F4	A	12A	F4.50B	97	20/11/2014	25
F4	A	12A	F4.50B	97	21/11/2014	23
F4	A	13A	F4.51A	69	18/11/2014	16
F4	A	13A	F4.51A	69	19/11/2014	23
F4	A	13A	F4.51A	69	20/11/2014	5
F4	A	13A	F4.51A	69	21/11/2014	25
F4	A	13A	F4.51B	69	18/11/2014	16
F4	A	13A	F4.51B	69	19/11/2014	23
F4	A	13A	F4.51B	69	20/11/2014	5
F4	A	13A	F4.51B	69	21/11/2014	25
F4	A	14A	F4.52A	30	18/11/2014	0
F4	A	14A	F4.52A	30	19/11/2014	13
F4	A	14A	F4.52A	30	20/11/2014	5
F4	A	14A	F4.52A	30	21/11/2014	12
F4	A	15A	F4.53A	2	18/11/2014	0
F4	A	15A	F4.53A	2	19/11/2014	0
F4	A	15A	F4.53A	2	20/11/2014	2
F4	A	15A	F4.53A	2	21/11/2014	0
F4	A	16A	F4.54A	30	18/11/2014	9
F4	A	16A	F4.54A	30	19/11/2014	11
F4	A	16A	F4.54A	30	20/11/2014	10
F4	A	16A	F4.54A	30	21/11/2014	0
F4	A	17A	F4.55A	9	18/11/2014	9
F4	A	17A	F4.55A	9	19/11/2014	0
F4	A	17A	F4.55A	9	20/11/2014	0
F4	A	17A	F4.55A	9	21/11/2014	0
F4	A	18A	F4.56A	24	18/11/2014	0
F4	A	18A	F4.56A	24	19/11/2014	7
F4	A	18A	F4.56A	24	20/11/2014	0
F4	A	18A	F4.56A	24	21/11/2014	17
F4	A	19A	F4.57A	25	18/11/2014	9
F4	A	19A	F4.57A	25	19/11/2014	0
F4	A	19A	F4.57A	25	20/11/2014	0
F4	A	19A	F4.57A	25	21/11/2014	16
F5	P	1P	F5.1A	32	09/03/2015	11
F5	P	1P	F5.1A	32	10/03/2015	10
F5	P	1P	F5.1A	32	11/03/2015	0
F5	P	1P	F5.1A	32	12/03/2015	11
F5	P	2P	F5.2A	68	09/03/2015	18
F5	P	2P	F5.2A	68	10/03/2015	17
F5	P	2P	F5.2A	68	11/03/2015	27
F5	P	2P	F5.2A	68	12/03/2015	6
F5	P	2P	F5.2B	68	09/03/2015	18
F5	P	2P	F5.2B	68	10/03/2015	17
F5	P	2P	F5.2B	68	11/03/2015	27
F5	P	2P	F5.2B	68	12/03/2015	6
F5	P	3P	F5.3A	6	09/03/2015	0
F5	P	3P	F5.3A	6	10/03/2015	0
F5	P	3P	F5.3A	6	11/03/2015	3
F5	P	3P	F5.3A	6	12/03/2015	3
F5	P	4P	F5.4A	35	09/03/2015	0
F5	P	4P	F5.4A	35	10/03/2015	13
F5	P	4P	F5.4A	35	11/03/2015	6
F5	P	4P	F5.4A	35	12/03/2015	16
F5	P	5P	F5.5A	28	09/03/2015	6
F5	P	5P	F5.5A	28	10/03/2015	5
F5	P	5P	F5.5A	28	11/03/2015	7
F5	P	5P	F5.5A	28	12/03/2015	10
F5	P	6P	F5.6A	24	09/03/2015	7
F5	P	6P	F5.6A	24	10/03/2015	0
F5	P	6P	F5.6A	24	11/03/2015	8
F5	P	6P	F5.6A	24	12/03/2015	9
F5	P	7P	F5.7A	83	09/03/2015	16
F5	P	7P	F5.7A	83	10/03/2015	18
F5	P	7P	F5.7A	83	11/03/2015	26
F5	P	7P	F5.7A	83	12/03/2015	23
F5	P	7P	F5.7B	83	09/03/2015	16
F5	P	7P	F5.7B	83	10/03/2015	18
F5	P	7P	F5.7B	83	11/03/2015	26
F5	P	7P	F5.7B	83	12/03/2015	23
F5	P	8P	F5.8A	28	09/03/2015	0
F5	P	8P	F5.8A	28	10/03/2015	5
F5	P	8P	F5.8A	28	11/03/2015	13
F5	P	8P	F5.8A	28	12/03/2015	10
F5	P	9P	F5.9A	14	09/03/2015	1
F5	P	9P	F5.9A	14	10/03/2015	4
F5	P	9P	F5.9A	14	11/03/2015	0
F5	P	9P	F5.9A	14	12/03/2015	9
F5	P	10P	F5.10A	14	09/03/2015	0
F5	P	10P	F5.10A	14	10/03/2015	9
F5	P	10P	F5.10A	14	11/03/2015	4
F5	P	10P	F5.10A	14	12/03/2015	1
F5	P	11P	F5.11A	43	09/03/2015	0
F5	P	11P	F5.11A	43	10/03/2015	11
F5	P	11P	F5.11A	43	11/03/2015	15
F5	P	11P	F5.11A	43	12/03/2015	17
F5	P	12P	F5.12A	31	09/03/2015	0
F5	P	12P	F5.12A	31	10/03/2015	18
F5	P	12P	F5.12A	31	11/03/2015	0
F5	P	12P	F5.12A	31	12/03/2015	13
F5	P	13P	F5.13A	41	09/03/2015	0
F5	P	13P	F5.13A	41	10/03/2015	25
F5	P	13P	F5.13A	41	11/03/2015	0
F5	P	13P	F5.13A	41	12/03/2015	16
F5	P	14P	F5.14A	18	09/03/2015	0
F5	P	14P	F5.14A	18	10/03/2015	0
F5	P	14P	F5.14A	18	11/03/2015	13
F5	P	14P	F5.14A	18	12/03/2015	5
F5	P	15P	F5.15A	47	09/03/2015	12
F5	P	15P	F5.15A	47	10/03/2015	6
F5	P	15P	F5.15A	47	11/03/2015	22
F5	P	15P	F5.15A	47	12/03/2015	7
F5	P	16P	F5.16A	54	09/03/2015	19
F5	P	16P	F5.16A	54	10/03/2015	10
F5	P	16P	F5.16A	54	11/03/2015	3
F5	P	16P	F5.16A	54	12/03/2015	22
F5	P	17P	F5.17A	20	09/03/2015	10
F5	P	17P	F5.17A	20	10/03/2015	0
F5	P	17P	F5.17A	20	11/03/2015	10
F5	P	17P	F5.17A	20	12/03/2015	0
F5	P	18P	F5.18A	51	09/03/2015	13
F5	P	18P	F5.18A	51	10/03/2015	23
F5	P	18P	F5.18A	51	11/03/2015	12
F5	P	18P	F5.18A	51	12/03/2015	3
F5	P	18P	F5.18B	51	09/03/2015	13
F5	P	18P	F5.18B	51	10/03/2015	23
F5	P	18P	F5.18B	51	11/03/2015	12
F5	P	18P	F5.18B	51	12/03/2015	3
F5	P	20P	F5.20A	63	09/03/2015	22
F5	P	20P	F5.20A	63	10/03/2015	12
F5	P	20P	F5.20A	63	11/03/2015	14
F5	P	20P	F5.20A	63	12/03/2015	15
F5	G	1G	F5.21A	20	09/03/2015	0
F5	G	1G	F5.21A	20	10/03/2015	9
F5	G	1G	F5.21A	20	11/03/2015	9
F5	G	1G	F5.21A	20	12/03/2015	2
F5	G	2G	F5.22A	0	09/03/2015	0
F5	G	2G	F5.22A	0	10/03/2015	0
F5	G	2G	F5.22A	0	11/03/2015	0
F5	G	2G	F5.22A	0	12/03/2015	0
F5	G	3G	F5.23A	0	09/03/2015	0
F5	G	3G	F5.23A	0	10/03/2015	0
F5	G	3G	F5.23A	0	11/03/2015	0
F5	G	3G	F5.23A	0	12/03/2015	0
F5	G	4G	F5.24A	31	09/03/2015	0
F5	G	4G	F5.24A	31	10/03/2015	8
F5	G	4G	F5.24A	31	11/03/2015	7
F5	G	4G	F5.24A	31	12/03/2015	16
F5	G	5G	F5.25A	68	09/03/2015	16
F5	G	5G	F5.25A	68	10/03/2015	25
F5	G	5G	F5.25A	68	11/03/2015	14
F5	G	5G	F5.25A	68	12/03/2015	13
F5	G	6G	F5.26A	63	09/03/2015	10
F5	G	6G	F5.26A	63	10/03/2015	0
F5	G	6G	F5.26A	63	11/03/2015	24
F5	G	6G	F5.26A	63	12/03/2015	29
F5	G	19G	F5.27A	41	09/03/2015	11
F5	G	19G	F5.27A	41	10/03/2015	11
F5	G	19G	F5.27A	41	11/03/2015	19
F5	G	19G	F5.27A	41	12/03/2015	0
F5	G	8G	F5.28A	88	09/03/2015	17
F5	G	8G	F5.28A	88	10/03/2015	8
F5	G	8G	F5.28A	88	11/03/2015	35
F5	G	8G	F5.28A	88	12/03/2015	28
F5	G	9G	F5.29A	121	09/03/2015	44
F5	G	9G	F5.29A	121	10/03/2015	28
F5	G	9G	F5.29A	121	11/03/2015	22
F5	G	9G	F5.29A	121	12/03/2015	27
F5	G	9G	F5.29B	121	09/03/2015	44
F5	G	9G	F5.29B	121	10/03/2015	28
F5	G	9G	F5.29B	121	11/03/2015	22
F5	G	9G	F5.29B	121	12/03/2015	27
F5	G	10G	F5.30A	54	09/03/2015	14
F5	G	10G	F5.30A	54	10/03/2015	20
F5	G	10G	F5.30A	54	11/03/2015	0
F5	G	10G	F5.30A	54	12/03/2015	20
F5	G	11G	F5.31A	139	09/03/2015	32
F5	G	11G	F5.31A	139	10/03/2015	40
F5	G	11G	F5.31A	139	11/03/2015	27
F5	G	11G	F5.31A	139	12/03/2015	40
F5	G	11G	F5.31B	139	09/03/2015	32
F5	G	11G	F5.31B	139	10/03/2015	40
F5	G	11G	F5.31B	139	11/03/2015	27
F5	G	11G	F5.31B	139	12/03/2015	40
F5	G	12G	F5.32A	32	09/03/2015	18
F5	G	12G	F5.32A	32	10/03/2015	0
F5	G	12G	F5.32A	32	11/03/2015	0
F5	G	12G	F5.32A	32	12/03/2015	14
F5	G	13G	F5.33A	46	09/03/2015	19
F5	G	13G	F5.33A	46	10/03/2015	10
F5	G	13G	F5.33A	46	11/03/2015	0
F5	G	13G	F5.33A	46	12/03/2015	17
F5	G	14G	F5.34A	81	09/03/2015	21
F5	G	14G	F5.34A	81	10/03/2015	26
F5	G	14G	F5.34A	81	11/03/2015	21
F5	G	14G	F5.34A	81	12/03/2015	13
F5	G	15G	F5.35A	18	09/03/2015	10
F5	G	15G	F5.35A	18	10/03/2015	0
F5	G	15G	F5.35A	18	11/03/2015	0
F5	G	15G	F5.35A	18	12/03/2015	8
F5	G	16G	F5.36A	63	09/03/2015	12
F5	G	16G	F5.36A	63	10/03/2015	23
F5	G	16G	F5.36A	63	11/03/2015	16
F5	G	16G	F5.36A	63	12/03/2015	12
F5	G	17G	F5.37A	125	09/03/2015	28
F5	G	17G	F5.37A	125	10/03/2015	26
F5	G	17G	F5.37A	125	11/03/2015	35
F5	G	17G	F5.37A	125	12/03/2015	36
F5	G	18G	F5.38A	26	09/03/2015	7
F5	G	18G	F5.38A	26	10/03/2015	0
F5	G	18G	F5.38A	26	11/03/2015	0
F5	G	18G	F5.38A	26	12/03/2015	19
F5	A	1A	F5.39A	74	09/03/2015	29
F5	A	1A	F5.39A	74	10/03/2015	0
F5	A	1A	F5.39A	74	11/03/2015	19
F5	A	1A	F5.39A	74	12/03/2015	26
F5	A	1A	F5.39B	74	09/03/2015	29
F5	A	1A	F5.39B	74	10/03/2015	0
F5	A	1A	F5.39B	74	11/03/2015	19
F5	A	1A	F5.39B	74	12/03/2015	26
F5	A	2A	F5.40A	100	09/03/2015	24
F5	A	2A	F5.40A	100	10/03/2015	20
F5	A	2A	F5.40A	100	11/03/2015	23
F5	A	2A	F5.40A	100	12/03/2015	33
F5	A	3A	F5.41A	86	09/03/2015	22
F5	A	3A	F5.41A	86	10/03/2015	0
F5	A	3A	F5.41A	86	11/03/2015	41
F5	A	3A	F5.41A	86	12/03/2015	23
F5	A	3A	F5.41B	86	09/03/2015	22
F5	A	3A	F5.41B	86	10/03/2015	0
F5	A	3A	F5.41B	86	11/03/2015	41
F5	A	3A	F5.41B	86	12/03/2015	23
F5	A	4A	F5.42A	37	09/03/2015	15
F5	A	4A	F5.42A	37	10/03/2015	2
F5	A	4A	F5.42A	37	11/03/2015	12
F5	A	4A	F5.42A	37	12/03/2015	8
F5	A	5A	F5.43A	0	09/03/2015	0
F5	A	5A	F5.43A	0	10/03/2015	0
F5	A	5A	F5.43A	0	11/03/2015	0
F5	A	5A	F5.43A	0	12/03/2015	0
F5	A	6A	F5.44A	108	09/03/2015	24
F5	A	6A	F5.44A	108	10/03/2015	24
F5	A	6A	F5.44A	108	11/03/2015	29
F5	A	6A	F5.44A	108	12/03/2015	31
F5	A	7A	F5.45A	86	09/03/2015	26
F5	A	7A	F5.45A	86	10/03/2015	10
F5	A	7A	F5.45A	86	11/03/2015	26
F5	A	7A	F5.45A	86	12/03/2015	24
F5	A	8A	F5.46A	54	09/03/2015	20
F5	A	8A	F5.46A	54	10/03/2015	8
F5	A	8A	F5.46A	54	11/03/2015	18
F5	A	8A	F5.46A	54	12/03/2015	8
F5	A	9A	F5.47A	74	09/03/2015	22
F5	A	9A	F5.47A	74	10/03/2015	24
F5	A	9A	F5.47A	74	11/03/2015	26
F5	A	9A	F5.47A	74	12/03/2015	2
F5	A	9A	F5.47B	74	09/03/2015	22
F5	A	9A	F5.47B	74	10/03/2015	24
F5	A	9A	F5.47B	74	11/03/2015	26
F5	A	9A	F5.47B	74	12/03/2015	2
F5	A	10A	F5.48A	150	09/03/2015	27
F5	A	10A	F5.48A	150	10/03/2015	31
F5	A	10A	F5.48A	150	11/03/2015	51
F5	A	10A	F5.48A	150	12/03/2015	41
F5	A	11A	F5.49A	90	09/03/2015	32
F5	A	11A	F5.49A	90	10/03/2015	29
F5	A	11A	F5.49A	90	11/03/2015	29
F5	A	11A	F5.49A	90	12/03/2015	0
F5	A	12A	F5.50A	0	09/03/2015	0
F5	A	12A	F5.50A	0	10/03/2015	0
F5	A	12A	F5.50A	0	11/03/2015	0
F5	A	12A	F5.50A	0	12/03/2015	0
F5	A	13A	F5.51A	31	09/03/2015	12
F5	A	13A	F5.51A	31	10/03/2015	7
F5	A	13A	F5.51A	31	11/03/2015	10
F5	A	13A	F5.51A	31	12/03/2015	2
F5	A	14A	F5.52A	13	09/03/2015	0
F5	A	14A	F5.52A	13	10/03/2015	0
F5	A	14A	F5.52A	13	11/03/2015	0
F5	A	14A	F5.52A	13	12/03/2015	13
F5	A	15A	F5.53A	100	09/03/2015	13
F5	A	15A	F5.53A	100	10/03/2015	25
F5	A	15A	F5.53A	100	11/03/2015	37
F5	A	15A	F5.53A	100	12/03/2015	25
F5	A	16A	F5.54A	32	09/03/2015	21
F5	A	16A	F5.54A	32	10/03/2015	0
F5	A	16A	F5.54A	32	11/03/2015	0
F5	A	16A	F5.54A	32	12/03/2015	11
F5	A	17A	F5.55A	2	09/03/2015	0
F5	A	17A	F5.55A	2	10/03/2015	0
F5	A	17A	F5.55A	2	11/03/2015	0
F5	A	17A	F5.55A	2	12/03/2015	2
F5	A	18A	F5.56A	13	09/03/2015	0
F5	A	18A	F5.56A	13	10/03/2015	3
F5	A	18A	F5.56A	13	11/03/2015	5
F5	A	18A	F5.56A	13	12/03/2015	5
F5	A	19A	F5.57A	12	09/03/2015	0
F5	A	19A	F5.57A	12	10/03/2015	0
F5	A	19A	F5.57A	12	11/03/2015	0
F5	A	19A	F5.57A	12	12/03/2015	12
F6	P	1P	F6.1A	3	22/06/2015	1
F6	P	1P	F6.1A	3	23/06/2015	0
F6	P	1P	F6.1A	3	24/06/2015	0
F6	P	1P	F6.1A	3	25/06/2015	2
F6	P	2P	F6.2A	49	22/06/2015	14
F6	P	2P	F6.2A	49	23/06/2015	2
F6	P	2P	F6.2A	49	24/06/2015	22
F6	P	2P	F6.2A	49	25/06/2015	11
F6	P	3P	F6.3A	9	22/06/2015	0
F6	P	3P	F6.3A	9	23/06/2015	7
F6	P	3P	F6.3A	9	24/06/2015	2
F6	P	3P	F6.3A	9	25/06/2015	0
F6	P	4P	F6.4A	29	22/06/2015	8
F6	P	4P	F6.4A	29	23/06/2015	12
F6	P	4P	F6.4A	29	24/06/2015	9
F6	P	4P	F6.4A	29	25/06/2015	0
F6	P	5P	F6.5A	21	22/06/2015	0
F6	P	5P	F6.5A	21	23/06/2015	12
F6	P	5P	F6.5A	21	24/06/2015	8
F6	P	5P	F6.5A	21	25/06/2015	1
F6	P	6P	F6.6A	46	22/06/2015	11
F6	P	6P	F6.6A	46	23/06/2015	13
F6	P	6P	F6.6A	46	24/06/2015	8
F6	P	6P	F6.6A	46	25/06/2015	14
F6	P	7P	F6.7A	40	22/06/2015	11
F6	P	7P	F6.7A	40	23/06/2015	13
F6	P	7P	F6.7A	40	24/06/2015	15
F6	P	7P	F6.7A	40	25/06/2015	1
F6	P	8P	F6.8A	58	22/06/2015	12
F6	P	8P	F6.8A	58	23/06/2015	6
F6	P	8P	F6.8A	58	24/06/2015	18
F6	P	8P	F6.8A	58	25/06/2015	22
F6	P	9P	F6.9A	43	22/06/2015	1
F6	P	9P	F6.9A	43	23/06/2015	8
F6	P	9P	F6.9A	43	24/06/2015	13
F6	P	9P	F6.9A	43	25/06/2015	21
F6	P	10P	F6.10A	7	22/06/2015	0
F6	P	10P	F6.10A	7	23/06/2015	0
F6	P	10P	F6.10A	7	24/06/2015	0
F6	P	10P	F6.10A	7	25/06/2015	7
F6	P	11P	F6.11A	86	22/06/2015	22
F6	P	11P	F6.11A	86	23/06/2015	16
F6	P	11P	F6.11A	86	24/06/2015	25
F6	P	11P	F6.11A	86	25/06/2015	23
F6	P	11P	F6.11B	86	22/06/2015	22
F6	P	11P	F6.11B	86	23/06/2015	16
F6	P	11P	F6.11B	86	24/06/2015	25
F6	P	11P	F6.11B	86	25/06/2015	23
F6	P	12P	F6.12A	29	22/06/2015	1
F6	P	12P	F6.12A	29	23/06/2015	11
F6	P	12P	F6.12A	29	24/06/2015	4
F6	P	12P	F6.12A	29	25/06/2015	13
F6	P	13P	F6.13A	52	22/06/2015	8
F6	P	13P	F6.13A	52	23/06/2015	6
F6	P	13P	F6.13A	52	24/06/2015	8
F6	P	13P	F6.13A	52	25/06/2015	30
F6	P	14P	F6.14A	39	22/06/2015	13
F6	P	14P	F6.14A	39	23/06/2015	10
F6	P	14P	F6.14A	39	24/06/2015	15
F6	P	14P	F6.14A	39	25/06/2015	1
F6	P	15P	F6.15A	36	22/06/2015	13
F6	P	15P	F6.15A	36	23/06/2015	9
F6	P	15P	F6.15A	36	24/06/2015	0
F6	P	15P	F6.15A	36	25/06/2015	14
F6	P	16P	F6.16A	67	22/06/2015	13
F6	P	16P	F6.16A	67	23/06/2015	35
F6	P	16P	F6.16A	67	24/06/2015	0
F6	P	16P	F6.16A	67	25/06/2015	19
F6	P	16P	F6.16B	67	22/06/2015	13
F6	P	16P	F6.16B	67	23/06/2015	35
F6	P	16P	F6.16B	67	24/06/2015	0
F6	P	16P	F6.16B	67	25/06/2015	19
F6	P	17P	F6.17A	69	22/06/2015	10
F6	P	17P	F6.17A	69	23/06/2015	22
F6	P	17P	F6.17A	69	24/06/2015	28
F6	P	17P	F6.17A	69	25/06/2015	9
F6	P	17P	F6.17B	69	22/06/2015	10
F6	P	17P	F6.17B	69	23/06/2015	22
F6	P	17P	F6.17B	69	24/06/2015	28
F6	P	17P	F6.17B	69	25/06/2015	9
F6	P	18P	F6.18A	3	22/06/2015	3
F6	P	18P	F6.18A	3	23/06/2015	0
F6	P	18P	F6.18A	3	24/06/2015	0
F6	P	18P	F6.18A	3	25/06/2015	0
F6	P	19P	F6.19A	54	22/06/2015	15
F6	P	19P	F6.19A	54	23/06/2015	7
F6	P	19P	F6.19A	54	24/06/2015	18
F6	P	19P	F6.19A	54	25/06/2015	14
F6	G	1G	F6.21A	51	22/06/2015	0
F6	G	1G	F6.21A	51	23/06/2015	22
F6	G	1G	F6.21A	51	24/06/2015	15
F6	G	1G	F6.21A	51	25/06/2015	14
F6	G	2G	F6.22A	79	22/06/2015	30
F6	G	2G	F6.22A	79	23/06/2015	11
F6	G	2G	F6.22A	79	24/06/2015	26
F6	G	2G	F6.22A	79	25/06/2015	12
F6	G	2G	F6.22B	79	22/06/2015	30
F6	G	2G	F6.22B	79	23/06/2015	11
F6	G	2G	F6.22B	79	24/06/2015	26
F6	G	2G	F6.22B	79	25/06/2015	12
F6	G	3G	F6.23A	41	22/06/2015	2
F6	G	3G	F6.23A	41	23/06/2015	0
F6	G	3G	F6.23A	41	24/06/2015	0
F6	G	3G	F6.23A	41	25/06/2015	39
F6	G	4G	F6.24A	27	22/06/2015	0
F6	G	4G	F6.24A	27	23/06/2015	6
F6	G	4G	F6.24A	27	24/06/2015	8
F6	G	4G	F6.24A	27	25/06/2015	13
F6	G	5G	F6.25A	0	22/06/2015	0
F6	G	5G	F6.25A	0	23/06/2015	0
F6	G	5G	F6.25A	0	24/06/2015	0
F6	G	5G	F6.25A	0	25/06/2015	0
F6	G	6G	F6.26A	69	22/06/2015	20
F6	G	6G	F6.26A	69	23/06/2015	27
F6	G	6G	F6.26A	69	24/06/2015	4
F6	G	6G	F6.26A	69	25/06/2015	18
F6	G	6G	F6.26B	69	22/06/2015	20
F6	G	6G	F6.26B	69	23/06/2015	27
F6	G	6G	F6.26B	69	24/06/2015	4
F6	G	6G	F6.26B	69	25/06/2015	18
F6	G	7G	F6.27A	104	22/06/2015	29
F6	G	7G	F6.27A	104	23/06/2015	26
F6	G	7G	F6.27A	104	24/06/2015	30
F6	G	7G	F6.27A	104	25/06/2015	19
F6	G	8G	F6.28A	9	22/06/2015	0
F6	G	8G	F6.28A	9	23/06/2015	6
F6	G	8G	F6.28A	9	24/06/2015	0
F6	G	8G	F6.28A	9	25/06/2015	3
F6	G	9G	F6.29A	59	22/06/2015	15
F6	G	9G	F6.29A	59	23/06/2015	16
F6	G	9G	F6.29A	59	24/06/2015	13
F6	G	9G	F6.29A	59	25/06/2015	15
F6	G	9G	F6.29B	59	22/06/2015	15
F6	G	9G	F6.29B	59	23/06/2015	16
F6	G	9G	F6.29B	59	24/06/2015	13
F6	G	9G	F6.29B	59	25/06/2015	15
F6	G	10G	F6.30A	77	22/06/2015	21
F6	G	10G	F6.30A	77	23/06/2015	16
F6	G	10G	F6.30A	77	24/06/2015	20
F6	G	10G	F6.30A	77	25/06/2015	20
F6	G	11G	F6.31A	67	22/06/2015	4
F6	G	11G	F6.31A	67	23/06/2015	17
F6	G	11G	F6.31A	67	24/06/2015	22
F6	G	11G	F6.31A	67	25/06/2015	24
F6	G	12G	F6.32A	39	22/06/2015	11
F6	G	12G	F6.32A	39	23/06/2015	8
F6	G	12G	F6.32A	39	24/06/2015	11
F6	G	12G	F6.32A	39	25/06/2015	9
F6	G	13G	F6.33A	131	22/06/2015	36
F6	G	13G	F6.33A	131	23/06/2015	38
F6	G	13G	F6.33A	131	24/06/2015	36
F6	G	13G	F6.33A	131	25/06/2015	21
F6	G	14G	F6.34A	29	22/06/2015	2
F6	G	14G	F6.34A	29	23/06/2015	6
F6	G	14G	F6.34A	29	24/06/2015	11
F6	G	14G	F6.34A	29	25/06/2015	10
F6	G	15G	F6.35A	28	22/06/2015	22
F6	G	15G	F6.35A	28	23/06/2015	1
F6	G	15G	F6.35A	28	24/06/2015	4
F6	G	15G	F6.35A	28	25/06/2015	1
F6	G	16G	F6.36A	17	22/06/2015	8
F6	G	16G	F6.36A	17	23/06/2015	6
F6	G	16G	F6.36A	17	24/06/2015	3
F6	G	16G	F6.36A	17	25/06/2015	0
F6	G	17G	F6.37A	108	22/06/2015	21
F6	G	17G	F6.37A	108	23/06/2015	28
F6	G	17G	F6.37A	108	24/06/2015	25
F6	G	17G	F6.37A	108	25/06/2015	34
F6	G	17G	F6.37B	108	22/06/2015	21
F6	G	17G	F6.37B	108	23/06/2015	28
F6	G	17G	F6.37B	108	24/06/2015	25
F6	G	17G	F6.37B	108	25/06/2015	34
F6	G	18G	F6.38A	41	22/06/2015	10
F6	G	18G	F6.38A	41	23/06/2015	9
F6	G	18G	F6.38A	41	24/06/2015	11
F6	G	18G	F6.38A	41	25/06/2015	11
F6	G	19G	F6.39A	44	22/06/2015	12
F6	G	19G	F6.39A	44	23/06/2015	16
F6	G	19G	F6.39A	44	24/06/2015	4
F6	G	19G	F6.39A	44	25/06/2015	12
F6	A	1A	F6.40A	50	22/06/2015	13
F6	A	1A	F6.40A	50	23/06/2015	10
F6	A	1A	F6.40A	50	24/06/2015	20
F6	A	1A	F6.40A	50	25/06/2015	7
F6	A	2A	F6.41A	57	22/06/2015	10
F6	A	2A	F6.41A	57	23/06/2015	20
F6	A	2A	F6.41A	57	24/06/2015	25
F6	A	2A	F6.41A	57	25/06/2015	2
F6	A	3A	F6.42A	99	22/06/2015	15
F6	A	3A	F6.42A	99	23/06/2015	29
F6	A	3A	F6.42A	99	24/06/2015	28
F6	A	3A	F6.42A	99	25/06/2015	27
F6	A	4A	F6.43A	11	22/06/2015	0
F6	A	4A	F6.43A	11	23/06/2015	11
F6	A	4A	F6.43A	11	24/06/2015	0
F6	A	4A	F6.43A	11	25/06/2015	0
F6	A	5A	F6.44A	15	22/06/2015	3
F6	A	5A	F6.44A	15	23/06/2015	9
F6	A	5A	F6.44A	15	24/06/2015	3
F6	A	5A	F6.44A	15	25/06/2015	0
F6	A	6A	F6.45A	110	22/06/2015	18
F6	A	6A	F6.45A	110	23/06/2015	40
F6	A	6A	F6.45A	110	24/06/2015	22
F6	A	6A	F6.45A	110	25/06/2015	30
F6	A	7A	F6.46A	115	22/06/2015	24
F6	A	7A	F6.46A	115	23/06/2015	42
F6	A	7A	F6.46A	115	24/06/2015	23
F6	A	7A	F6.46A	115	25/06/2015	26
F6	A	8A	F6.47A	38	22/06/2015	9
F6	A	8A	F6.47A	38	23/06/2015	13
F6	A	8A	F6.47A	38	24/06/2015	15
F6	A	8A	F6.47A	38	25/06/2015	1
F6	A	9A	F6.48A	82	22/06/2015	18
F6	A	9A	F6.48A	82	23/06/2015	22
F6	A	9A	F6.48A	82	24/06/2015	22
F6	A	9A	F6.48A	82	25/06/2015	20
F6	A	9A	F6.48B	82	22/06/2015	18
F6	A	9A	F6.48B	82	23/06/2015	22
F6	A	9A	F6.48B	82	24/06/2015	22
F6	A	9A	F6.48B	82	25/06/2015	20
F6	A	10A	F6.49A	45	22/06/2015	14
F6	A	10A	F6.49A	45	23/06/2015	15
F6	A	10A	F6.49A	45	24/06/2015	16
F6	A	10A	F6.49A	45	25/06/2015	0
F6	A	11A	F6.50A	65	22/06/2015	10
F6	A	11A	F6.50A	65	23/06/2015	24
F6	A	11A	F6.50A	65	24/06/2015	31
F6	A	11A	F6.50A	65	25/06/2015	0
F6	A	12A	F6.51A	90	22/06/2015	30
F6	A	12A	F6.51A	90	23/06/2015	21
F6	A	12A	F6.51A	90	24/06/2015	33
F6	A	12A	F6.51A	90	25/06/2015	6
F6	A	13A	F6.52A	83	22/06/2015	18
F6	A	13A	F6.52A	83	23/06/2015	0
F6	A	13A	F6.52A	83	24/06/2015	31
F6	A	13A	F6.52A	83	25/06/2015	34
F6	A	13A	F6.52B	83	22/06/2015	18
F6	A	13A	F6.52B	83	23/06/2015	0
F6	A	13A	F6.52B	83	24/06/2015	31
F6	A	13A	F6.52B	83	25/06/2015	34
F6	A	14A	F6.53A	72	22/06/2015	13
F6	A	14A	F6.53A	72	23/06/2015	20
F6	A	14A	F6.53A	72	24/06/2015	26
F6	A	14A	F6.53A	72	25/06/2015	13
F6	A	15A	F6.54A	0	22/06/2015	0
F6	A	15A	F6.54A	0	23/06/2015	0
F6	A	15A	F6.54A	0	24/06/2015	0
F6	A	15A	F6.54A	0	25/06/2015	0
F6	A	16A	F6.55A	34	22/06/2015	13
F6	A	16A	F6.55A	34	23/06/2015	9
F6	A	16A	F6.55A	34	24/06/2015	7
F6	A	16A	F6.55A	34	25/06/2015	5
F6	A	17A	F6.56A	50	22/06/2015	15
F6	A	17A	F6.56A	50	23/06/2015	8
F6	A	17A	F6.56A	50	24/06/2015	10
F6	A	17A	F6.56A	50	25/06/2015	17
F6	A	18A	F6.57A	19	22/06/2015	0
F6	A	18A	F6.57A	19	23/06/2015	19
F6	A	18A	F6.57A	19	24/06/2015	0
F6	A	18A	F6.57A	19	25/06/2015	0
F1	O	10A	F1.10A	133	06/02/2014	26
F1	O	10A	F1.10A	133	04/02/2014	21
F1	O	10A	F1.10A	133	07/02/2014	28
F1	O	10A	F1.10A	133	10/02/2014	26
F1	O	10A	F1.10A	133	05/02/2014	32
F1	G	11A	F1.11A	84	06/02/2014	13
F1	G	11A	F1.11A	84	07/02/2014	15
F1	G	11A	F1.11A	84	04/02/2014	12
F1	G	11A	F1.11A	84	05/02/2014	22
F1	G	11A	F1.11A	84	10/02/2014	22
F1	O	12A	F1.12A	57	05/02/2014	12
F1	O	12A	F1.12A	57	07/02/2014	14
F1	O	12A	F1.12A	57	06/02/2014	11
F1	O	12A	F1.12A	57	10/02/2014	0
F1	O	12A	F1.12A	57	04/02/2014	20
F1	O	13A	F1.13A	26	05/02/2014	0
F1	O	13A	F1.13A	26	06/02/2014	20
F1	O	13A	F1.13A	26	10/02/2014	0
F1	O	13A	F1.13A	26	07/02/2014	6
F1	O	13A	F1.13A	26	04/02/2014	0
F1	O	14A	F1.14A	87	06/02/2014	27
F1	O	14A	F1.14A	87	04/02/2014	11
F1	O	14A	F1.14A	87	05/02/2014	12
F1	O	14A	F1.14A	87	07/02/2014	0
F1	O	14A	F1.14A	87	10/02/2014	37
F1	O	15A	F1.15A	39	04/02/2014	16
F1	O	15A	F1.15A	39	06/02/2014	5
F1	O	15A	F1.15A	39	07/02/2014	18
F1	O	15A	F1.15A	39	05/02/2014	0
F1	O	15A	F1.15A	39	10/02/2014	0
F1	O	16A	F1.16A	49	04/02/2014	15
F1	O	16A	F1.16A	49	05/02/2014	9
F1	O	16A	F1.16A	49	07/02/2014	19
F1	O	16A	F1.16A	49	06/02/2014	6
F1	O	16A	F1.16A	49	10/02/2014	0
F1	P	17A	F1.17A	45	10/02/2014	15
F1	P	17A	F1.17A	45	05/02/2014	0
F1	P	17A	F1.17A	45	04/02/2014	18
F1	P	17A	F1.17A	45	06/02/2014	0
F1	P	17A	F1.17A	45	07/02/2014	0
F1	P	17A	F1.17A	45	10/02/2014	0
F1	P	17A	F1.17A	45	04/02/2014	0
F1	P	17A	F1.17A	45	06/02/2014	12
F1	P	17A	F1.17A	45	05/02/2014	0
F1	P	17A	F1.17A	45	07/02/2014	0
F1	O	18A	F1.18A	20	10/02/2014	11
F1	O	18A	F1.18A	20	04/02/2014	0
F1	O	18A	F1.18A	20	06/02/2014	0
F1	O	18A	F1.18A	20	07/02/2014	0
F1	O	18A	F1.18A	20	05/02/2014	9
F1	O	19A	F1.19A	60	07/02/2014	16
F1	O	19A	F1.19A	60	04/02/2014	6
F1	O	19A	F1.19A	60	10/02/2014	22
F1	O	19A	F1.19A	60	05/02/2014	9
F1	O	19A	F1.19A	60	06/02/2014	7
F1	O	1A	F1.1A	0	04/02/2014	0
F1	O	1A	F1.1A	0	06/02/2014	0
F1	O	1A	F1.1A	0	05/02/2014	0
F1	O	1A	F1.1A	0	07/02/2014	0
F1	O	1A	F1.1A	0	10/02/2014	0
F1	O	21A	F1.21A	40	07/02/2014	17
F1	O	21A	F1.21A	40	10/02/2014	0
F1	O	21A	F1.21A	40	05/02/2014	10
F1	O	21A	F1.21A	40	04/02/2014	5
F1	O	21A	F1.21A	40	06/02/2014	8
F1	O	22A	F1.22A	37	10/02/2014	10
F1	O	22A	F1.22A	37	06/02/2014	0
F1	O	22A	F1.22A	37	07/02/2014	11
F1	O	22A	F1.22A	37	04/02/2014	0
F1	O	22A	F1.22A	37	05/02/2014	16
F1	A	23A	F1.23A	45	06/02/2014	23
F1	A	23A	F1.23A	45	10/02/2014	0
F1	A	23A	F1.23A	45	04/02/2014	11
F1	A	23A	F1.23A	45	07/02/2014	0
F1	A	23A	F1.23A	45	05/02/2014	11
F1	O	24A	F1.24A	45	06/02/2014	16
F1	O	24A	F1.24A	45	07/02/2014	18
F1	O	24A	F1.24A	45	04/02/2014	11
F1	O	24A	F1.24A	45	10/02/2014	0
F1	O	24A	F1.24A	45	05/02/2014	0
F1	A	25A	F1.25A	73	05/02/2014	18
F1	A	25A	F1.25A	73	07/02/2014	18
F1	A	25A	F1.25A	73	06/02/2014	17
F1	A	25A	F1.25A	73	10/02/2014	20
F1	A	25A	F1.25A	73	04/02/2014	0
F1	O	26A	F1.26A	26	05/02/2014	0
F1	O	26A	F1.26A	26	10/02/2014	0
F1	O	26A	F1.26A	26	06/02/2014	19
F1	O	26A	F1.26A	26	07/02/2014	7
F1	O	26A	F1.26A	26	04/02/2014	0
F1	A	27A	F1.27A	70	05/02/2014	16
F1	A	27A	F1.27A	70	06/02/2014	37
F1	A	27A	F1.27A	70	10/02/2014	5
F1	A	27A	F1.27A	70	04/02/2014	12
F1	A	27A	F1.27A	70	07/02/2014	0
F1	O	28A	F1.28A	62	04/02/2014	15
F1	O	28A	F1.28A	62	06/02/2014	25
F1	O	28A	F1.28A	62	05/02/2014	22
F1	O	28A	F1.28A	62	07/02/2014	0
F1	O	28A	F1.28A	62	10/02/2014	0
F1	A	29A	F1.29A	53	04/02/2014	18
F1	A	29A	F1.29A	53	05/02/2014	8
F1	A	29A	F1.29A	53	07/02/2014	0
F1	A	29A	F1.29A	53	06/02/2014	27
F1	A	29A	F1.29A	53	10/02/2014	0
F1	O	2A	F1.2A	84	04/02/2014	15
F1	O	2A	F1.2A	84	07/02/2014	37
[truncated: 449 more rows]
