# Supplementary material for: Unidirectional response to bidirectional selection on body size II. Quantitative genetics
Source: Ecol Evol. 2020 Oct 1;10(20):11453–66. doi: 10.1002/ece3.6783 (PMC7593195; doi:10.1002/ece3.6783)
Supplement: Supplementary file 1 — Supinfo [file ECE3-10-11453-s001.gz › analysis-pub/data/Sdl_Final_v3.txt]

Generation	Line	Family	Phenotyping	Date	Sdl	Sex	Female_Status	Straight	ID	Selected_Breeder	Breeder	Mother	Father
F0	O	F0.28B	P0	12/11/2013	3.001	I	NA	NA	NA	no	no	NA	NA
F0	O	F0.28B	P0	12/11/2013	3.075	I	NA	NA	NA	no	no	NA	NA
F0	O	F0.28B	P0	12/11/2013	3.075	I	NA	NA	NA	no	no	NA	NA
F0	O	F0.8A	P0	13/11/2013	3.086	I	NA	NA	NA	no	no	NA	NA
F0	O	F0.10A	P0	12/11/2013	3.227	I	NA	NA	NA	no	no	NA	NA
F0	O	F0.8A	P0	12/11/2013	3.302	I	NA	NA	NA	no	no	NA	NA
F0	O	F0.9A	P0	12/11/2013	3.327	I	NA	NA	NA	no	no	NA	NA
F0	O	F0.49A	P0	12/11/2013	3.392	I	NA	NA	NA	no	no	NA	NA
F0	O	F0.12A	P0	13/11/2013	3.418	I	NA	NA	NA	no	no	NA	NA
F0	O	F0.41A	P0	13/11/2013	3.45	I	NA	NA	NA	no	no	NA	NA
F0	O	F0.9A	P0	12/11/2013	3.452	I	NA	NA	NA	no	no	NA	NA
F0	O	F0.26A	P0	12/11/2013	3.459	I	NA	NA	NA	no	no	NA	NA
F0	O	F0.9A	P0	12/11/2013	3.476	I	NA	NA	NA	no	no	NA	NA
F0	O	F0.49A	P0	12/11/2013	3.482	I	NA	NA	NA	no	no	NA	NA
F0	O	F0.15A	P0	12/11/2013	3.485	I	NA	NA	NA	no	no	NA	NA
F0	O	F0.28B	P0	12/11/2013	3.495	I	NA	NA	NA	no	no	NA	NA
F0	O	F0.28B	P0	12/11/2013	3.495	I	NA	NA	NA	no	no	NA	NA
F0	O	F0.12A	P0	12/11/2013	3.522	I	NA	NA	NA	no	no	NA	NA
F0	O	F0.10A	P0	12/11/2013	3.532	I	NA	NA	NA	no	no	NA	NA
F0	O	F0.17A	P0	12/11/2013	3.535	I	NA	NA	NA	no	no	NA	NA
F0	O	F0.14A	P0	07/11/2013	3.564	I	NA	NA	NA	no	no	NA	NA
F0	O	F0.17A	P0	12/11/2013	3.568	I	NA	NA	NA	no	no	NA	NA
F0	O	F0.20A	P0	12/11/2013	3.569	I	NA	NA	NA	no	no	NA	NA
F0	O	F0.26A	P0	12/11/2013	3.569	I	NA	NA	NA	no	no	NA	NA
F0	O	F0.48A	P0	12/11/2013	3.576	I	NA	NA	NA	no	no	NA	NA
F0	O	F0.26A	P0	12/11/2013	3.58	I	NA	NA	NA	no	no	NA	NA
F0	O	F0.28B	P0	12/11/2013	3.594	I	NA	NA	NA	no	no	NA	NA
F0	O	F0.12A	P0	07/11/2013	3.608	I	NA	NA	NA	no	no	NA	NA
F0	O	F0.41A	P0	13/11/2013	3.611	I	NA	NA	NA	no	no	NA	NA
F0	O	F0.10A	P0	12/11/2013	3.615	I	NA	NA	NA	no	no	NA	NA
F0	O	F0.4A	P0	12/11/2013	3.617	I	NA	NA	NA	no	no	NA	NA
F0	O	F0.48A	P0	12/11/2013	3.622	I	NA	NA	NA	no	no	NA	NA
F0	O	F0.32A	P0	12/11/2013	3.625	I	NA	NA	NA	no	no	NA	NA
F0	O	F0.30A	P0	07/11/2013	3.637	I	NA	NA	NA	no	no	NA	NA
F0	O	F0.17A	P0	12/11/2013	3.651	I	NA	NA	NA	no	no	NA	NA
F0	O	F0.10A	P0	12/11/2013	3.652	I	NA	NA	NA	no	no	NA	NA
F0	O	F0.10A	P0	12/11/2013	3.662	I	NA	NA	NA	no	no	NA	NA
F0	O	F0.12A	P0	13/11/2013	3.663	I	NA	NA	NA	no	no	NA	NA
F0	O	F0.12A	P0	13/11/2013	3.666	I	NA	NA	NA	no	no	NA	NA
F0	O	F0.42A	P0	12/11/2013	3.674	I	NA	NA	NA	no	no	NA	NA
F0	O	F0.51A	P0	12/11/2013	3.677	I	NA	NA	NA	no	no	NA	NA
F0	O	F0.25A	P0	12/11/2013	3.68	I	NA	NA	NA	no	no	NA	NA
F0	O	F0.14A	P0	07/11/2013	3.686	I	NA	NA	NA	no	no	NA	NA
F0	O	F0.4A	P0	12/11/2013	3.687	I	NA	NA	NA	no	no	NA	NA
F0	O	F0.20A	P0	12/11/2013	3.688	I	NA	NA	NA	no	no	NA	NA
F0	O	F0.20A	P0	12/11/2013	3.688	I	NA	NA	NA	no	no	NA	NA
F0	O	F0.36A	P0	13/11/2013	3.694	I	NA	NA	NA	no	no	NA	NA
F0	O	F0.20A	P0	12/11/2013	3.695	I	NA	NA	NA	no	no	NA	NA
F0	O	F0.17A	P0	12/11/2013	3.696	I	NA	NA	NA	no	no	NA	NA
F0	O	F0.28A	P0	12/11/2013	3.696	I	NA	NA	NA	no	no	NA	NA
F0	O	F0.28B	P0	12/11/2013	3.696	I	NA	NA	NA	no	no	NA	NA
F0	O	F0.53A	P0	12/11/2013	3.699	I	NA	NA	NA	no	no	NA	NA
F0	O	F0.10A	P0	12/11/2013	3.701	I	NA	NA	NA	no	no	NA	NA
F0	O	F0.26A	P0	12/11/2013	3.707	I	NA	NA	NA	no	no	NA	NA
F0	O	F0.14A	P0	07/11/2013	3.715	I	NA	NA	NA	no	no	NA	NA
F0	O	F0.30A	P0	07/11/2013	3.718	I	NA	NA	NA	no	no	NA	NA
F0	O	F0.41A	P0	13/11/2013	3.73	I	NA	NA	NA	no	no	NA	NA
F0	O	F0.27A	P0	12/11/2013	3.741	I	NA	NA	NA	no	no	NA	NA
F0	O	F0.26A	P0	12/11/2013	3.743	I	NA	NA	NA	no	no	NA	NA
F0	O	F0.10A	P0	12/11/2013	3.744	I	NA	NA	NA	no	no	NA	NA
F0	O	F0.15A	P0	12/11/2013	3.745	I	NA	NA	NA	no	no	NA	NA
F0	O	F0.12A	P0	14/11/2013	3.745	I	NA	NA	NA	no	no	NA	NA
F0	O	F0.4A	P0	12/11/2013	3.749	I	NA	NA	NA	no	no	NA	NA
F0	O	F0.8A	P0	12/11/2013	3.759	I	NA	NA	NA	no	no	NA	NA
F0	O	F0.22B	P0	13/11/2013	3.759	I	NA	NA	NA	no	no	NA	NA
F0	O	F0.26A	P0	12/11/2013	3.77	I	NA	NA	NA	no	no	NA	NA
F0	O	F0.30A	P0	07/11/2013	3.771	I	NA	NA	NA	no	no	NA	NA
F0	O	F0.28A	P0	12/11/2013	3.773	I	NA	NA	NA	no	no	NA	NA
F0	O	F0.28B	P0	12/11/2013	3.773	I	NA	NA	NA	no	no	NA	NA
F0	O	F0.2A	P0	04/11/2013	3.782	I	NA	NA	NA	no	no	NA	NA
F0	O	F0.2B	P0	07/11/2013	3.782	I	NA	NA	NA	no	no	NA	NA
F0	O	F0.2C	P0	07/11/2013	3.782	I	NA	NA	NA	no	no	NA	NA
F0	O	F0.22A	P0	08/11/2013	3.787	I	NA	NA	NA	no	no	NA	NA
F0	O	F0.22B	P0	13/11/2013	3.787	I	NA	NA	NA	no	no	NA	NA
F0	O	F0.27A	P0	12/11/2013	3.794	I	NA	NA	NA	no	no	NA	NA
F0	O	F0.52A	P0	12/11/2013	3.8	I	NA	NA	NA	no	no	NA	NA
F0	O	F0.15A	P0	12/11/2013	3.804	I	NA	NA	NA	no	no	NA	NA
F0	O	F0.32A	P0	12/11/2013	3.805	I	NA	NA	NA	no	no	NA	NA
F0	O	F0.48A	P0	12/11/2013	3.815	I	NA	NA	NA	no	no	NA	NA
F0	O	F0.26A	P0	12/11/2013	3.817	I	NA	NA	NA	no	no	NA	NA
F0	O	F0.34A	P0	07/11/2013	3.818	I	NA	NA	NA	no	no	NA	NA
F0	O	F0.8A	P0	13/11/2013	3.818	I	NA	NA	NA	no	no	NA	NA
F0	O	F0.20A	P0	12/11/2013	3.822	I	NA	NA	NA	no	no	NA	NA
F0	O	F0.28A	P0	12/11/2013	3.823	I	NA	NA	NA	no	no	NA	NA
F0	O	F0.28B	P0	12/11/2013	3.823	I	NA	NA	NA	no	no	NA	NA
F0	O	F0.27A	P0	12/11/2013	3.826	I	NA	NA	NA	no	no	NA	NA
F0	O	F0.20A	P0	12/11/2013	3.829	I	NA	NA	NA	no	no	NA	NA
F0	O	F0.41A	P0	13/11/2013	3.831	I	NA	NA	NA	no	no	NA	NA
F0	O	F0.17A	P0	12/11/2013	3.833	I	NA	NA	NA	no	no	NA	NA
F0	O	F0.20A	P0	12/11/2013	3.835	I	NA	NA	NA	no	no	NA	NA
F0	O	F0.10A	P0	12/11/2013	3.839	I	NA	NA	NA	no	no	NA	NA
F0	O	F0.25A	P0	12/11/2013	3.84	I	NA	NA	NA	no	no	NA	NA
F0	O	F0.8A	P0	12/11/2013	3.84	I	NA	NA	NA	no	no	NA	NA
F0	O	F0.26A	P0	12/11/2013	3.846	I	NA	NA	NA	no	no	NA	NA
F0	O	F0.22A	P0	08/11/2013	3.847	I	NA	NA	NA	no	no	NA	NA
F0	O	F0.22B	P0	13/11/2013	3.847	I	NA	NA	NA	no	no	NA	NA
F0	O	F0.53A	P0	12/11/2013	3.85	I	NA	NA	NA	no	no	NA	NA
F0	O	F0.8A	P0	13/11/2013	3.857	I	NA	NA	NA	no	no	NA	NA
F0	O	F0.19A	P0	12/11/2013	3.862	I	NA	NA	NA	no	no	NA	NA
F0	O	F0.2A	P0	05/11/2013	3.863	I	NA	NA	NA	no	no	NA	NA
F0	O	F0.2B	P0	07/11/2013	3.863	I	NA	NA	NA	no	no	NA	NA
F0	O	F0.2C	P0	07/11/2013	3.863	I	NA	NA	NA	no	no	NA	NA
F0	O	F0.22A	P0	08/11/2013	3.863	I	NA	NA	NA	no	no	NA	NA
F0	O	F0.22B	P0	13/11/2013	3.863	I	NA	NA	NA	no	no	NA	NA
F0	O	F0.22A	P0	08/11/2013	3.872	I	NA	NA	NA	no	no	NA	NA
F0	O	F0.22B	P0	13/11/2013	3.872	I	NA	NA	NA	no	no	NA	NA
F0	O	F0.14A	P0	07/11/2013	3.876	I	NA	NA	NA	no	no	NA	NA
F0	O	F0.27A	P0	12/11/2013	3.878	I	NA	NA	NA	no	no	NA	NA
F0	O	F0.22A	P0	08/11/2013	3.884	I	NA	NA	NA	no	no	NA	NA
F0	O	F0.22B	P0	13/11/2013	3.884	I	NA	NA	NA	no	no	NA	NA
F0	O	F0.23A	P0	12/11/2013	3.885	I	NA	NA	NA	no	no	NA	NA
F0	O	F0.14A	P0	07/11/2013	3.891	I	NA	NA	NA	no	no	NA	NA
F0	O	F0.53A	P0	12/11/2013	3.891	I	NA	NA	NA	no	no	NA	NA
F0	O	F0.2A	P0	05/11/2013	3.893	I	NA	NA	NA	no	no	NA	NA
F0	O	F0.2B	P0	07/11/2013	3.893	I	NA	NA	NA	no	no	NA	NA
F0	O	F0.2C	P0	07/11/2013	3.893	I	NA	NA	NA	no	no	NA	NA
F0	O	F0.15A	P0	12/11/2013	3.895	I	NA	NA	NA	no	no	NA	NA
F0	O	F0.51A	P0	14/11/2013	3.896	I	NA	NA	NA	no	no	NA	NA
F0	O	F0.15A	P0	12/11/2013	3.897	I	NA	NA	NA	no	no	NA	NA
F0	O	F0.22A	P0	08/11/2013	3.899	I	NA	NA	NA	no	no	NA	NA
F0	O	F0.5B	P0	12/11/2013	3.899	I	NA	NA	NA	no	no	NA	NA
F0	O	F0.22B	P0	13/11/2013	3.899	I	NA	NA	NA	no	no	NA	NA
F0	O	F0.2A	P0	05/11/2013	3.9	I	NA	NA	NA	no	no	NA	NA
F0	O	F0.2B	P0	07/11/2013	3.9	I	NA	NA	NA	no	no	NA	NA
F0	O	F0.2C	P0	07/11/2013	3.9	I	NA	NA	NA	no	no	NA	NA
F0	O	F0.22A	P0	08/11/2013	3.905	I	NA	NA	NA	no	no	NA	NA
F0	O	F0.51A	P0	12/11/2013	3.905	I	NA	NA	NA	no	no	NA	NA
F0	O	F0.22B	P0	13/11/2013	3.905	I	NA	NA	NA	no	no	NA	NA
F0	O	F0.28B	P0	12/11/2013	3.906	I	NA	NA	NA	no	no	NA	NA
F0	O	F0.15A	P0	12/11/2013	3.908	I	NA	NA	NA	no	no	NA	NA
F0	O	F0.20A	P0	12/11/2013	3.91	I	NA	NA	NA	no	no	NA	NA
F0	O	F0.49A	P0	12/11/2013	3.911	I	NA	NA	NA	no	no	NA	NA
F0	O	F0.49A	P0	12/11/2013	3.911	I	NA	NA	NA	no	no	NA	NA
F0	O	F0.27A	P0	12/11/2013	3.915	I	NA	NA	NA	no	no	NA	NA
F0	O	F0.26A	P0	12/11/2013	3.919	I	NA	NA	NA	no	no	NA	NA
F0	O	F0.14A	P0	07/11/2013	3.92	I	NA	NA	NA	no	no	NA	NA
F0	O	F0.2A	P0	05/11/2013	3.933	I	NA	NA	NA	no	no	NA	NA
F0	O	F0.2B	P0	07/11/2013	3.933	I	NA	NA	NA	no	no	NA	NA
F0	O	F0.2C	P0	07/11/2013	3.933	I	NA	NA	NA	no	no	NA	NA
F0	O	F0.26A	P0	12/11/2013	3.933	I	NA	NA	NA	no	no	NA	NA
F0	O	F0.8A	P0	13/11/2013	3.933	I	NA	NA	NA	no	no	NA	NA
F0	O	F0.8A	P0	12/11/2013	3.937	I	NA	NA	NA	no	no	NA	NA
F0	O	F0.19A	P0	12/11/2013	3.942	I	NA	NA	NA	no	no	NA	NA
F0	O	F0.2A	P0	05/11/2013	3.943	I	NA	NA	NA	no	no	NA	NA
F0	O	F0.2B	P0	07/11/2013	3.943	I	NA	NA	NA	no	no	NA	NA
F0	O	F0.2C	P0	07/11/2013	3.943	I	NA	NA	NA	no	no	NA	NA
F0	O	F0.2A	P0	05/11/2013	3.945	I	NA	NA	NA	no	no	NA	NA
F0	O	F0.2B	P0	07/11/2013	3.945	I	NA	NA	NA	no	no	NA	NA
F0	O	F0.2C	P0	07/11/2013	3.945	I	NA	NA	NA	no	no	NA	NA
F0	O	F0.22A	P0	08/11/2013	3.948	I	NA	NA	NA	no	no	NA	NA
F0	O	F0.22B	P0	13/11/2013	3.948	I	NA	NA	NA	no	no	NA	NA
F0	O	F0.28A	P0	12/11/2013	3.954	I	NA	NA	NA	no	no	NA	NA
F0	O	F0.28B	P0	12/11/2013	3.954	I	NA	NA	NA	no	no	NA	NA
F0	O	F0.4A	P0	08/11/2013	3.955	I	NA	NA	NA	no	no	NA	NA
F0	O	F0.29A	P0	08/11/2013	3.962	I	NA	NA	NA	no	no	NA	NA
F0	O	F0.5B	P0	12/11/2013	3.964	I	NA	NA	NA	no	no	NA	NA
F0	O	F0.32A	P0	12/11/2013	3.965	I	NA	NA	NA	no	no	NA	NA
F0	O	F0.8A	P0	13/11/2013	3.967	I	NA	NA	NA	no	no	NA	NA
F0	O	F0.22A	P0	08/11/2013	3.968	I	NA	NA	NA	no	no	NA	NA
F0	O	F0.26A	P0	12/11/2013	3.968	I	NA	NA	NA	no	no	NA	NA
F0	O	F0.22B	P0	13/11/2013	3.968	I	NA	NA	NA	no	no	NA	NA
F0	O	F0.22A	P0	08/11/2013	3.97	I	NA	NA	NA	no	no	NA	NA
F0	O	F0.22B	P0	13/11/2013	3.97	I	NA	NA	NA	no	no	NA	NA
F0	O	F0.36A	P0	13/11/2013	3.972	I	NA	NA	NA	no	no	NA	NA
F0	O	F0.28B	P0	12/11/2013	3.975	I	NA	NA	NA	no	no	NA	NA
F0	O	F0.52A	P0	12/11/2013	3.976	I	NA	NA	NA	no	no	NA	NA
F0	O	F0.49A	P0	12/11/2013	3.976	I	NA	NA	NA	no	no	NA	NA
F0	O	F0.49A	P0	12/11/2013	3.976	I	NA	NA	NA	no	no	NA	NA
F0	O	F0.23A	P0	12/11/2013	3.977	I	NA	NA	NA	no	no	NA	NA
F0	O	F0.22A	P0	08/11/2013	3.979	I	NA	NA	NA	no	no	NA	NA
F0	O	F0.22B	P0	13/11/2013	3.979	I	NA	NA	NA	no	no	NA	NA
F0	O	F0.14A	P0	07/11/2013	3.98	I	NA	NA	NA	no	no	NA	NA
F0	O	F0.10A	P0	12/11/2013	3.981	I	NA	NA	NA	no	no	NA	NA
F0	O	F0.19A	P0	12/11/2013	3.983	I	NA	NA	NA	no	no	NA	NA
F0	O	F0.8A	P0	13/11/2013	3.986	I	NA	NA	NA	no	no	NA	NA
F0	O	F0.22A	P0	08/11/2013	3.987	I	NA	NA	NA	no	no	NA	NA
F0	O	F0.22B	P0	13/11/2013	3.987	I	NA	NA	NA	no	no	NA	NA
F0	O	F0.26A	P0	12/11/2013	3.988	I	NA	NA	NA	no	no	NA	NA
F0	O	F0.22A	P0	08/11/2013	3.995	I	NA	NA	NA	no	no	NA	NA
F0	O	F0.22B	P0	13/11/2013	3.995	I	NA	NA	NA	no	no	NA	NA
F0	O	F0.26A	P0	12/11/2013	3.999	I	NA	NA	NA	no	no	NA	NA
F0	O	F0.8A	P0	13/11/2013	4.006	I	NA	NA	NA	no	no	NA	NA
F0	O	F0.26A	P0	12/11/2013	4.01	I	NA	NA	NA	no	no	NA	NA
F0	O	F0.28A	P0	12/11/2013	4.016	I	NA	NA	NA	no	no	NA	NA
F0	O	F0.28B	P0	12/11/2013	4.016	I	NA	NA	NA	no	no	NA	NA
F0	O	F0.52A	P0	12/11/2013	4.017	I	NA	NA	NA	no	no	NA	NA
F0	O	F0.30A	P0	07/11/2013	4.02	I	NA	NA	NA	no	no	NA	NA
F0	O	F0.15A	P0	12/11/2013	4.028	I	NA	NA	NA	no	no	NA	NA
F0	O	F0.20A	P0	12/11/2013	4.031	I	NA	NA	NA	no	no	NA	NA
F0	O	F0.28A	P0	12/11/2013	4.032	I	NA	NA	NA	no	no	NA	NA
F0	O	F0.28B	P0	12/11/2013	4.032	I	NA	NA	NA	no	no	NA	NA
F0	O	F0.31A	P0	14/11/2013	4.035	I	NA	NA	NA	no	no	NA	NA
F0	O	F0.25A	P0	12/11/2013	4.0362	I	NA	NA	NA	no	no	NA	NA
F0	O	F0.41A	P0	13/11/2013	4.039	I	NA	NA	NA	no	no	NA	NA
F0	O	F0.5B	P0	12/11/2013	4.042	I	NA	NA	NA	no	no	NA	NA
F0	O	F0.15A	P0	12/11/2013	4.042	I	NA	NA	NA	no	no	NA	NA
F0	O	F0.2A	P0	05/11/2013	4.044	I	NA	NA	NA	no	no	NA	NA
F0	O	F0.2B	P0	07/11/2013	4.044	I	NA	NA	NA	no	no	NA	NA
F0	O	F0.2C	P0	07/11/2013	4.044	I	NA	NA	NA	no	no	NA	NA
F0	O	F0.26A	P0	12/11/2013	4.045	I	NA	NA	NA	no	no	NA	NA
F0	O	F0.14A	P0	07/11/2013	4.047	I	NA	NA	NA	no	no	NA	NA
F0	O	F0.14A	P0	07/11/2013	4.047	I	NA	NA	NA	no	no	NA	NA
F0	O	F0.14A	P0	07/11/2013	4.049	I	NA	NA	NA	no	no	NA	NA
F0	O	F0.28A	P0	12/11/2013	4.05	I	NA	NA	NA	no	no	NA	NA
F0	O	F0.28B	P0	12/11/2013	4.05	I	NA	NA	NA	no	no	NA	NA
F0	O	F0.8A	P0	12/11/2013	4.052	I	NA	NA	NA	no	no	NA	NA
F0	O	F0.31A	P0	14/11/2013	4.052	I	NA	NA	NA	no	no	NA	NA
F0	O	F0.10A	P0	12/11/2013	4.053	I	NA	NA	NA	no	no	NA	NA
F0	O	F0.42A	P0	12/11/2013	4.059	I	NA	NA	NA	no	no	NA	NA
F0	O	F0.36A	P0	13/11/2013	4.059	I	NA	NA	NA	no	no	NA	NA
F0	O	F0.49A	P0	12/11/2013	4.069	I	NA	NA	NA	no	no	NA	NA
F0	O	F0.32A	P0	12/11/2013	4.081	I	NA	NA	NA	no	no	NA	NA
F0	O	F0.51A	P0	12/11/2013	4.085	I	NA	NA	NA	no	no	NA	NA
F0	O	F0.49A	P0	12/11/2013	4.085	I	NA	NA	NA	no	no	NA	NA
F0	O	F0.49A	P0	12/11/2013	4.085	I	NA	NA	NA	no	no	NA	NA
F0	O	F0.26A	P0	12/11/2013	4.089	I	NA	NA	NA	no	no	NA	NA
F0	O	F0.31A	P0	14/11/2013	4.089	I	NA	NA	NA	no	no	NA	NA
F0	O	F0.28B	P0	12/11/2013	4.092	I	NA	NA	NA	no	no	NA	NA
F0	O	F0.22A	P0	08/11/2013	4.093	I	NA	NA	NA	no	no	NA	NA
F0	O	F0.22B	P0	13/11/2013	4.093	I	NA	NA	NA	no	no	NA	NA
F0	O	F0.31A	P0	14/11/2013	4.097	I	NA	NA	NA	no	no	NA	NA
F0	O	F0.23A	P0	12/11/2013	4.102	I	NA	NA	NA	no	no	NA	NA
F0	O	F0.30A	P0	07/11/2013	4.108	I	NA	NA	NA	no	no	NA	NA
F0	O	F0.28A	P0	12/11/2013	4.112	I	NA	NA	NA	no	no	NA	NA
F0	O	F0.28B	P0	12/11/2013	4.112	I	NA	NA	NA	no	no	NA	NA
F0	O	F0.49A	P0	12/11/2013	4.112	I	NA	NA	NA	no	no	NA	NA
F0	O	F0.4A	P0	08/11/2013	4.12	I	NA	NA	NA	no	no	NA	NA
F0	O	F0.2A	P0	05/11/2013	4.122	I	NA	NA	NA	no	no	NA	NA
F0	O	F0.2B	P0	07/11/2013	4.122	I	NA	NA	NA	no	no	NA	NA
F0	O	F0.2C	P0	07/11/2013	4.122	I	NA	NA	NA	no	no	NA	NA
F0	O	F0.32A	P0	12/11/2013	4.134	I	NA	NA	NA	no	no	NA	NA
F0	O	F0.22A	P0	08/11/2013	4.137	I	NA	NA	NA	no	no	NA	NA
F0	O	F0.22B	P0	13/11/2013	4.137	I	NA	NA	NA	no	no	NA	NA
F0	O	F0.34A	P0	07/11/2013	4.141	I	NA	NA	NA	no	no	NA	NA
F0	O	F0.10A	P0	12/11/2013	4.144	I	NA	NA	NA	no	no	NA	NA
F0	O	F0.27A	P0	12/11/2013	4.147	I	NA	NA	NA	no	no	NA	NA
F0	O	F0.53A	P0	12/11/2013	4.158	I	NA	NA	NA	no	no	NA	NA
F0	O	F0.3A	P0	12/11/2013	4.159	I	NA	NA	NA	no	no	NA	NA
F0	O	F0.4A	P0	12/11/2013	4.159	I	NA	NA	NA	no	no	NA	NA
F0	O	F0.28A	P0	12/11/2013	4.168	I	NA	NA	NA	no	no	NA	NA
F0	O	F0.28A	P0	12/11/2013	4.168	I	NA	NA	NA	no	no	NA	NA
F0	O	F0.28B	P0	12/11/2013	4.168	I	NA	NA	NA	no	no	NA	NA
F0	O	F0.28B	P0	12/11/2013	4.168	I	NA	NA	NA	no	no	NA	NA
F0	O	F0.15A	P0	12/11/2013	4.169	I	NA	NA	NA	no	no	NA	NA
F0	O	F0.2A	P0	05/11/2013	4.182	I	NA	NA	NA	no	no	NA	NA
F0	O	F0.2B	P0	07/11/2013	4.182	I	NA	NA	NA	no	no	NA	NA
F0	O	F0.2C	P0	07/11/2013	4.182	I	NA	NA	NA	no	no	NA	NA
F0	O	F0.7A	P0	13/11/2013	4.182	I	NA	NA	NA	no	no	NA	NA
F0	O	F0.2A	P0	05/11/2013	4.184	I	NA	NA	NA	no	no	NA	NA
F0	O	F0.2B	P0	07/11/2013	4.184	I	NA	NA	NA	no	no	NA	NA
F0	O	F0.2C	P0	07/11/2013	4.184	I	NA	NA	NA	no	no	NA	NA
F0	O	F0.53A	P0	12/11/2013	4.184	I	NA	NA	NA	no	no	NA	NA
F0	O	F0.51A	P0	14/11/2013	4.186	I	NA	NA	NA	no	no	NA	NA
F0	O	F0.30A	P0	07/11/2013	4.188	I	NA	NA	NA	no	no	NA	NA
F0	O	F0.15A	P0	12/11/2013	4.193	I	NA	NA	NA	no	no	NA	NA
F0	O	F0.28A	P0	12/11/2013	4.194	I	NA	NA	NA	no	no	NA	NA
F0	O	F0.28B	P0	12/11/2013	4.194	I	NA	NA	NA	no	no	NA	NA
F0	O	F0.28B	P0	12/11/2013	4.196	I	NA	NA	NA	no	no	NA	NA
F0	O	F0.41A	P0	13/11/2013	4.202	I	NA	NA	NA	no	no	NA	NA
F0	O	F0.53A	P0	12/11/2013	4.212	I	NA	NA	NA	no	no	NA	NA
F0	O	F0.8A	P0	12/11/2013	4.214	I	NA	NA	NA	no	no	NA	NA
F0	O	F0.28A	P0	12/11/2013	4.215	I	NA	NA	NA	no	no	NA	NA
F0	O	F0.28B	P0	12/11/2013	4.215	I	NA	NA	NA	no	no	NA	NA
F0	O	F0.53A	P0	12/11/2013	4.216	I	NA	NA	NA	no	no	NA	NA
F0	O	F0.4A	P0	12/11/2013	4.217	I	NA	NA	NA	no	no	NA	NA
F0	O	F0.4A	P0	12/11/2013	4.219	I	NA	NA	NA	no	no	NA	NA
F0	O	F0.22A	P0	08/11/2013	4.224	I	NA	NA	NA	no	no	NA	NA
F0	O	F0.22B	P0	13/11/2013	4.224	I	NA	NA	NA	no	no	NA	NA
F0	O	F0.28B	P0	12/11/2013	4.225	I	NA	NA	NA	no	no	NA	NA
F0	O	F0.25A	P0	12/11/2013	4.231	I	NA	NA	NA	no	no	NA	NA
F0	O	F0.36A	P0	13/11/2013	4.255	I	NA	NA	NA	no	no	NA	NA
F0	O	F0.22A	P0	08/11/2013	4.258	I	NA	NA	NA	no	no	NA	NA
F0	O	F0.22B	P0	13/11/2013	4.258	I	NA	NA	NA	no	no	NA	NA
F0	O	F0.28A	P0	12/11/2013	4.265	I	NA	NA	NA	no	no	NA	NA
F0	O	F0.28B	P0	12/11/2013	4.265	I	NA	NA	NA	no	no	NA	NA
F0	O	F0.8A	P0	12/11/2013	4.265	I	NA	NA	NA	no	no	NA	NA
F0	O	F0.36A	P0	13/11/2013	4.271	I	NA	NA	NA	no	no	NA	NA
F0	O	F0.30A	P0	07/11/2013	4.281	I	NA	NA	NA	no	no	NA	NA
F0	O	F0.41A	P0	13/11/2013	4.287	I	NA	NA	NA	no	no	NA	NA
F0	O	F0.3A	P0	12/11/2013	4.291	I	NA	NA	NA	no	no	NA	NA
F0	O	F0.7A	P0	13/11/2013	4.296	I	NA	NA	NA	no	no	NA	NA
F0	O	F0.22A	P0	08/11/2013	4.301	I	NA	NA	NA	no	no	NA	NA
F0	O	F0.22B	P0	13/11/2013	4.301	I	NA	NA	NA	no	no	NA	NA
F0	O	F0.31A	P0	14/11/2013	4.302	I	NA	NA	NA	no	no	NA	NA
F0	O	F0.51A	P0	12/11/2013	4.316	I	NA	NA	NA	no	no	NA	NA
F0	O	F0.15A	P0	12/11/2013	4.326	I	NA	NA	NA	no	no	NA	NA
F0	O	F0.53A	P0	12/11/2013	4.328	I	NA	NA	NA	no	no	NA	NA
F0	O	F0.41A	P0	13/11/2013	4.332	I	NA	NA	NA	no	no	NA	NA
F0	O	F0.8A	P0	12/11/2013	4.341	I	NA	NA	NA	no	no	NA	NA
F0	O	F0.30A	P0	07/11/2013	4.351	I	NA	NA	NA	no	no	NA	NA
F0	O	F0.2A	P0	05/11/2013	4.359	I	NA	NA	NA	no	no	NA	NA
F0	O	F0.2B	P0	07/11/2013	4.359	I	NA	NA	NA	no	no	NA	NA
F0	O	F0.2C	P0	07/11/2013	4.359	I	NA	NA	NA	no	no	NA	NA
F0	O	F0.20A	P0	12/11/2013	4.371	I	NA	NA	NA	no	no	NA	NA
F0	O	F0.53A	P0	12/11/2013	4.382	I	NA	NA	NA	no	no	NA	NA
F0	O	F0.49A	P0	12/11/2013	4.383	I	NA	NA	NA	no	no	NA	NA
F0	O	F0.14A	P0	07/11/2013	4.417	I	NA	NA	NA	no	no	NA	NA
F0	O	F0.14B	P0	12/11/2013	4.417	I	NA	NA	NA	no	no	NA	NA
F0	O	F0.53A	P0	12/11/2013	4.433	I	NA	NA	NA	no	no	NA	NA
F0	O	F0.36A	P0	13/11/2013	4.438	I	NA	NA	NA	no	no	NA	NA
F0	O	F0.29A	P0	08/11/2013	4.445	I	NA	NA	NA	no	no	NA	NA
F0	O	F0.41A	P0	13/11/2013	4.452	I	NA	NA	NA	no	no	NA	NA
F0	O	F0.7A	P0	13/11/2013	4.479	I	NA	NA	NA	no	no	NA	NA
F0	O	F0.49A	P0	12/11/2013	4.492	I	NA	NA	NA	no	no	NA	NA
F0	O	F0.31A	P0	14/11/2013	4.498	I	NA	NA	NA	no	no	NA	NA
F0	O	F0.14A	P0	07/11/2013	4.508	I	NA	NA	NA	no	no	NA	NA
F0	O	F0.14B	P0	12/11/2013	4.508	I	NA	NA	NA	no	no	NA	NA
F0	O	F0.49A	P0	12/11/2013	4.569	I	NA	NA	NA	no	no	NA	NA
F0	O	F0.20A	P0	12/11/2013	4.582	I	NA	NA	NA	no	no	NA	NA
F0	O	F0.28B	P0	12/11/2013	4.582	I	NA	NA	NA	no	no	NA	NA
F0	O	F0.36A	P0	13/11/2013	4.585	I	NA	NA	NA	no	no	NA	NA
F0	O	F0.28B	P0	12/11/2013	4.593	I	NA	NA	NA	no	no	NA	NA
F0	O	F0.28B	P0	12/11/2013	4.596	I	NA	NA	NA	no	no	NA	NA
F0	O	F0.41A	P0	13/11/2013	4.598	I	NA	NA	NA	no	no	NA	NA
F0	O	F0.19A	P0	12/11/2013	4.645	I	NA	NA	NA	no	no	NA	NA
F0	O	F0.22A	P0	08/11/2013	4.655	I	NA	NA	NA	no	no	NA	NA
F0	O	F0.22B	P0	13/11/2013	4.655	I	NA	NA	NA	no	no	NA	NA
F0	O	F0.1A	P0	12/11/2013	4.676	I	NA	NA	NA	no	no	NA	NA
F0	O	F0.14A	P0	07/11/2013	4.686	I	NA	NA	NA	no	no	NA	NA
F0	O	F0.14B	P0	12/11/2013	4.686	I	NA	NA	NA	no	no	NA	NA
F0	O	F0.20A	P0	12/11/2013	4.689	I	NA	NA	NA	no	no	NA	NA
F0	O	F0.7A	P0	13/11/2013	4.754	I	NA	NA	NA	no	no	NA	NA
F0	O	F0.53A	P0	12/11/2013	4.832	I	NA	NA	NA	no	no	NA	NA
F0	O	F0.1A	P0	12/11/2013	4.863	I	NA	NA	NA	no	no	NA	NA
F0	O	F0.49A	P0	12/11/2013	4.892	I	NA	NA	NA	no	no	NA	NA
F0	O	F0.31A	P0	14/11/2013	4.962	I	NA	NA	NA	no	no	NA	NA
F0	O	F0.14A	P0	07/11/2013	4.968	I	NA	NA	NA	no	no	NA	NA
F0	O	F0.14B	P0	12/11/2013	4.968	I	NA	NA	NA	no	no	NA	NA
F0	O	F0.28B	P0	12/11/2013	4.975	I	NA	NA	NA	no	no	NA	NA
F0	O	F0.14A	P0	07/11/2013	5.243	I	NA	NA	NA	no	no	NA	NA
F0	O	F0.14B	P0	12/11/2013	5.243	I	NA	NA	NA	no	no	NA	NA
F0	O	F0.14B	P0	07/11/2013	5.437	I	NA	NA	NA	no	no	NA	NA
F0	O	F0.14B	P0	12/11/2013	5.437	I	NA	NA	NA	no	no	NA	NA
F0	O	F0.14B	P0	12/11/2013	5.7	I	NA	NA	NA	no	no	NA	NA
F0	O	F0.14B	P0	12/11/2013	5.7	I	NA	NA	NA	no	no	NA	NA
F0	O	F0.14B	P0	07/11/2013	5.891	I	NA	NA	NA	no	no	NA	NA
F0	O	F0.14B	P0	12/11/2013	5.891	I	NA	NA	NA	no	no	NA	NA
F0	O	F0.14B	P0	08/11/2013	5.999	I	NA	NA	NA	no	no	NA	NA
F0	O	F0.14B	P0	12/11/2013	5.999	I	NA	NA	NA	no	no	NA	NA
F0	O	F0.34A	P0	07/11/2013	6.076	I	NA	NA	NA	no	no	NA	NA
F0	O	F0.14B	P0	12/11/2013	6.165	I	NA	NA	NA	no	no	NA	NA
F0	O	F0.14B	P0	12/11/2013	6.203	I	NA	NA	NA	no	no	NA	NA
F0	O	F0.14B	P0	12/11/2013	6.233	I	NA	NA	NA	no	no	NA	NA
F0	O	F0.14B	P0	12/11/2013	6.31	I	NA	NA	NA	no	no	NA	NA
F0	O	F0.14B	P0	08/11/2013	6.478	I	NA	NA	NA	no	no	NA	NA
F0	O	F0.14B	P0	12/11/2013	6.478	I	NA	NA	NA	no	no	NA	NA
F0	O	F0.14B	P0	08/11/2013	6.52	I	NA	NA	NA	no	no	NA	NA
F0	O	F0.14B	P0	12/11/2013	6.52	I	NA	NA	NA	no	no	NA	NA
F0	O	F0.14B	P0	12/11/2013	6.597	I	NA	NA	NA	no	no	NA	NA
F0	O	F0.14B	P0	12/11/2013	6.597	I	NA	NA	NA	no	no	NA	NA
F0	O	F0.14B	P0	12/11/2013	6.682	I	NA	NA	NA	no	no	NA	NA
F0	O	F0.14B	P0	12/11/2013	6.702	I	NA	NA	NA	no	no	NA	NA
F0	O	F0.14B	P0	12/11/2013	6.71	I	NA	NA	NA	no	no	NA	NA
F0	O	F0.14B	P0	12/11/2013	6.71	I	NA	NA	NA	no	no	NA	NA
F0	O	F0.14B	P0	12/11/2013	6.718	I	NA	NA	NA	no	no	NA	NA
F0	O	F0.34A	P0	07/11/2013	6.754	I	NA	NA	NA	no	no	NA	NA
F0	O	F0.14B	P0	12/11/2013	6.756	I	NA	NA	NA	no	no	NA	NA
F0	O	F0.14B	P0	12/11/2013	6.757	I	NA	NA	NA	no	no	NA	NA
F0	O	F0.14B	P0	12/11/2013	6.765	I	NA	NA	NA	no	no	NA	NA
F0	O	F0.14B	P0	12/11/2013	6.946	I	NA	NA	NA	no	no	NA	NA
F0	O	F0.14B	P0	12/11/2013	7.235	I	NA	NA	NA	no	no	NA	NA
F0	O	F0.14B	P0	12/11/2013	7.355	I	NA	NA	NA	no	no	NA	NA
F0	O	F0.36A	P0	04/11/2013	NA	I	NA	NA	NA	no	no	NA	NA
F0	O	F0.30A	P0	04/11/2013	NA	I	NA	NA	NA	no	no	NA	NA
F0	O	F0.30A	P0	04/11/2013	NA	I	NA	NA	NA	no	no	NA	NA
F0	O	F0.30A	P0	04/11/2013	NA	I	NA	NA	NA	no	no	NA	NA
F0	O	F0.30A	P0	04/11/2013	NA	I	NA	NA	NA	no	no	NA	NA
F0	O	F0.30A	P0	04/11/2013	NA	I	NA	NA	NA	no	no	NA	NA
F0	O	F0.30A	P0	04/11/2013	NA	I	NA	NA	NA	no	no	NA	NA
F0	O	F0.30A	P0	04/11/2013	NA	I	NA	NA	NA	no	no	NA	NA
F0	O	F0.30A	P0	04/11/2013	NA	I	NA	NA	NA	no	no	NA	NA
F0	O	F0.30A	P0	04/11/2013	NA	I	NA	NA	NA	no	no	NA	NA
F0	O	F0.30A	P0	04/11/2013	NA	I	NA	NA	NA	no	no	NA	NA
F0	O	F0.30A	P0	04/11/2013	NA	I	NA	NA	NA	no	no	NA	NA
F0	O	F0.30A	P0	04/11/2013	NA	I	NA	NA	NA	no	no	NA	NA
F0	O	F0.30A	P0	04/11/2013	NA	I	NA	NA	NA	no	no	NA	NA
F0	O	F0.30A	P0	04/11/2013	NA	I	NA	NA	NA	no	no	NA	NA
F0	O	F0.31A	P0	04/11/2013	NA	I	NA	NA	NA	no	no	NA	NA
F0	O	F0.36A	P0	04/11/2013	NA	I	NA	NA	NA	no	no	NA	NA
F0	O	F0.36A	P0	04/11/2013	NA	I	NA	NA	NA	no	no	NA	NA
F0	O	F0.36A	P0	04/11/2013	NA	I	NA	NA	NA	no	no	NA	NA
F0	O	F0.36A	P0	04/11/2013	NA	I	NA	NA	NA	no	no	NA	NA
F0	O	F0.36A	P0	04/11/2013	NA	I	NA	NA	NA	no	no	NA	NA
F0	O	F0.36A	P0	04/11/2013	NA	I	NA	NA	NA	no	no	NA	NA
F0	O	F0.53A	P0	04/11/2013	NA	I	NA	NA	NA	no	no	NA	NA
F0	O	F0.53A	P0	04/11/2013	NA	I	NA	NA	NA	no	no	NA	NA
F0	O	F0.53A	P0	04/11/2013	NA	I	NA	NA	NA	no	no	NA	NA
F0	O	F0.53A	P0	04/11/2013	NA	I	NA	NA	NA	no	no	NA	NA
F0	O	F0.53A	P0	04/11/2013	NA	I	NA	NA	NA	no	no	NA	NA
F0	O	F0.14A	P0	05/11/2013	NA	I	NA	NA	NA	no	no	NA	NA
F0	O	F0.14A	P0	05/11/2013	NA	I	NA	NA	NA	no	no	NA	NA
F0	O	F0.14A	P0	05/11/2013	NA	I	NA	NA	NA	no	no	NA	NA
F0	O	F0.14A	P0	05/11/2013	NA	I	NA	NA	NA	no	no	NA	NA
F0	O	F0.14A	P0	05/11/2013	NA	I	NA	NA	NA	no	no	NA	NA
F0	O	F0.14A	P0	05/11/2013	NA	I	NA	NA	NA	no	no	NA	NA
F0	O	F0.14A	P0	05/11/2013	NA	I	NA	NA	NA	no	no	NA	NA
F0	O	F0.14A	P0	05/11/2013	NA	I	NA	NA	NA	no	no	NA	NA
F0	O	F0.14A	P0	05/11/2013	NA	I	NA	NA	NA	no	no	NA	NA
F0	O	F0.14A	P0	05/11/2013	NA	I	NA	NA	NA	no	no	NA	NA
F0	O	F0.28A	P0	05/11/2013	NA	I	NA	NA	NA	no	no	NA	NA
F0	O	F0.28A	P0	05/11/2013	NA	I	NA	NA	NA	no	no	NA	NA
F0	O	F0.4A	P0	05/11/2013	NA	I	NA	NA	NA	no	no	NA	NA
F0	O	F0.4A	P0	05/11/2013	NA	I	NA	NA	NA	no	no	NA	NA
F0	O	F0.4A	P0	05/11/2013	NA	I	NA	NA	NA	no	no	NA	NA
F0	O	F0.4A	P0	05/11/2013	NA	I	NA	NA	NA	no	no	NA	NA
F0	O	F0.4A	P0	05/11/2013	NA	I	NA	NA	NA	no	no	NA	NA
F0	O	F0.4A	P0	05/11/2013	NA	I	NA	NA	NA	no	no	NA	NA
F0	O	F0.4A	P0	05/11/2013	NA	I	NA	NA	NA	no	no	NA	NA
F0	O	F0.4A	P0	05/11/2013	NA	I	NA	NA	NA	no	no	NA	NA
F0	O	F0.5A	P0	05/11/2013	NA	I	NA	NA	NA	no	no	NA	NA
F0	O	F0.5A	P0	05/11/2013	NA	I	NA	NA	NA	no	no	NA	NA
F0	O	F0.5A	P0	05/11/2013	NA	I	NA	NA	NA	no	no	NA	NA
F0	O	F0.5A	P0	05/11/2013	NA	I	NA	NA	NA	no	no	NA	NA
F0	O	F0.5A	P0	05/11/2013	NA	I	NA	NA	NA	no	no	NA	NA
F0	O	F0.5A	P0	05/11/2013	NA	I	NA	NA	NA	no	no	NA	NA
F0	O	F0.5A	P0	05/11/2013	NA	I	NA	NA	NA	no	no	NA	NA
F0	O	F0.5A	P0	05/11/2013	NA	I	NA	NA	NA	no	no	NA	NA
F0	O	F0.5A	P0	05/11/2013	NA	I	NA	NA	NA	no	no	NA	NA
F0	O	F0.5A	P0	05/11/2013	NA	I	NA	NA	NA	no	no	NA	NA
F0	O	F0.5A	P0	05/11/2013	NA	I	NA	NA	NA	no	no	NA	NA
F0	O	F0.5A	P0	05/11/2013	NA	I	NA	NA	NA	no	no	NA	NA
F0	O	F0.5A	P0	05/11/2013	NA	I	NA	NA	NA	no	no	NA	NA
F0	O	F0.5A	P0	05/11/2013	NA	I	NA	NA	NA	no	no	NA	NA
F0	O	F0.8A	P0	05/11/2013	NA	I	NA	NA	NA	no	no	NA	NA
F0	O	F0.8A	P0	05/11/2013	NA	I	NA	NA	NA	no	no	NA	NA
F0	O	F0.10A	P0	05/11/2013	NA	I	NA	NA	NA	no	no	NA	NA
F0	O	F0.10A	P0	05/11/2013	NA	I	NA	NA	NA	no	no	NA	NA
F0	O	F0.10A	P0	05/11/2013	NA	I	NA	NA	NA	no	no	NA	NA
F0	O	F0.10A	P0	05/11/2013	NA	I	NA	NA	NA	no	no	NA	NA
F0	O	F0.10A	P0	05/11/2013	NA	I	NA	NA	NA	no	no	NA	NA
F0	O	F0.12A	P0	05/11/2013	NA	I	NA	NA	NA	no	no	NA	NA
F0	O	F0.22A	P0	05/11/2013	NA	I	NA	NA	NA	no	no	NA	NA
F0	O	F0.22A	P0	05/11/2013	NA	I	NA	NA	NA	no	no	NA	NA
F0	O	F0.26A	P0	05/11/2013	NA	I	NA	NA	NA	no	no	NA	NA
F0	O	F0.26A	P0	05/11/2013	NA	I	NA	NA	NA	no	no	NA	NA
F0	O	F0.26A	P0	05/11/2013	NA	I	NA	NA	NA	no	no	NA	NA
F0	O	F0.26A	P0	05/11/2013	NA	I	NA	NA	NA	no	no	NA	NA
F0	O	F0.29A	P0	05/11/2013	NA	I	NA	NA	NA	no	no	NA	NA
F0	O	F0.29A	P0	05/11/2013	NA	I	NA	NA	NA	no	no	NA	NA
F0	O	F0.29A	P0	05/11/2013	NA	I	NA	NA	NA	no	no	NA	NA
F0	O	F0.30A	P0	05/11/2013	NA	I	NA	NA	NA	no	no	NA	NA
F0	O	F0.30A	P0	05/11/2013	NA	I	NA	NA	NA	no	no	NA	NA
F0	O	F0.36A	P0	05/11/2013	NA	I	NA	NA	NA	no	no	NA	NA
F0	O	F0.36A	P0	05/11/2013	NA	I	NA	NA	NA	no	no	NA	NA
F0	O	F0.36A	P0	05/11/2013	NA	I	NA	NA	NA	no	no	NA	NA
F0	O	F0.36A	P0	05/11/2013	NA	I	NA	NA	NA	no	no	NA	NA
F0	O	F0.42A	P0	05/11/2013	NA	I	NA	NA	NA	no	no	NA	NA
F0	O	F0.42A	P0	05/11/2013	NA	I	NA	NA	NA	no	no	NA	NA
F0	O	F0.42A	P0	05/11/2013	NA	I	NA	NA	NA	no	no	NA	NA
F0	O	F0.42A	P0	05/11/2013	NA	I	NA	NA	NA	no	no	NA	NA
F0	O	F0.42A	P0	05/11/2013	NA	I	NA	NA	NA	no	no	NA	NA
F0	O	F0.51A	P0	05/11/2013	NA	I	NA	NA	NA	no	no	NA	NA
F0	O	F0.51A	P0	05/11/2013	NA	I	NA	NA	NA	no	no	NA	NA
F0	O	F0.51A	P0	05/11/2013	NA	I	NA	NA	NA	no	no	NA	NA
F0	O	F0.51A	P0	05/11/2013	NA	I	NA	NA	NA	no	no	NA	NA
F0	O	F0.51A	P0	05/11/2013	NA	I	NA	NA	NA	no	no	NA	NA
F0	O	F0.51A	P0	05/11/2013	NA	I	NA	NA	NA	no	no	NA	NA
F0	O	F0.51A	P0	05/11/2013	NA	I	NA	NA	NA	no	no	NA	NA
F0	O	F0.52A	P0	05/11/2013	NA	I	NA	NA	NA	no	no	NA	NA
F0	O	F0.53A	P0	05/11/2013	NA	I	NA	NA	NA	no	no	NA	NA
F0	O	F0.53A	P0	05/11/2013	NA	I	NA	NA	NA	no	no	NA	NA
F0	O	F0.53A	P0	05/11/2013	NA	I	NA	NA	NA	no	no	NA	NA
F0	O	F0.53A	P0	05/11/2013	NA	I	NA	NA	NA	no	no	NA	NA
F0	O	F0.53A	P0	05/11/2013	NA	I	NA	NA	NA	no	no	NA	NA
F0	O	F0.53A	P0	05/11/2013	NA	I	NA	NA	NA	no	no	NA	NA
F0	O	F0.53A	P0	05/11/2013	NA	I	NA	NA	NA	no	no	NA	NA
F0	O	F0.53A	P0	05/11/2013	NA	I	NA	NA	NA	no	no	NA	NA
F0	O	F0.53A	P0	05/11/2013	NA	I	NA	NA	NA	no	no	NA	NA
F0	O	F0.53A	P0	05/11/2013	NA	I	NA	NA	NA	no	no	NA	NA
F0	O	F0.53A	P0	05/11/2013	NA	I	NA	NA	NA	no	no	NA	NA
F0	O	F0.53A	P0	05/11/2013	NA	I	NA	NA	NA	no	no	NA	NA
F0	O	F0.14A	P0	06/11/2013	NA	I	NA	NA	NA	no	no	NA	NA
F0	O	F0.14A	P0	06/11/2013	NA	I	NA	NA	NA	no	no	NA	NA
F0	O	F0.14A	P0	06/11/2013	NA	I	NA	NA	NA	no	no	NA	NA
F0	O	F0.14A	P0	06/11/2013	NA	I	NA	NA	NA	no	no	NA	NA
F0	O	F0.14A	P0	06/11/2013	NA	I	NA	NA	NA	no	no	NA	NA
F0	O	F0.14A	P0	06/11/2013	NA	I	NA	NA	NA	no	no	NA	NA
F0	O	F0.14A	P0	06/11/2013	NA	I	NA	NA	NA	no	no	NA	NA
F0	O	F0.14A	P0	06/11/2013	NA	I	NA	NA	NA	no	no	NA	NA
F0	O	F0.14A	P0	06/11/2013	NA	I	NA	NA	NA	no	no	NA	NA
F0	O	F0.14A	P0	06/11/2013	NA	I	NA	NA	NA	no	no	NA	NA
F0	O	F0.28A	P0	06/11/2013	NA	I	NA	NA	NA	no	no	NA	NA
F0	O	F0.2A	P0	06/11/2013	NA	I	NA	NA	NA	no	no	NA	NA
F0	O	F0.5A	P0	06/11/2013	NA	I	NA	NA	NA	no	no	NA	NA
F0	O	F0.5A	P0	06/11/2013	NA	I	NA	NA	NA	no	no	NA	NA
F0	O	F0.5A	P0	06/11/2013	NA	I	NA	NA	NA	no	no	NA	NA
F0	O	F0.5A	P0	06/11/2013	NA	I	NA	NA	NA	no	no	NA	NA
F0	O	F0.5A	P0	06/11/2013	NA	I	NA	NA	NA	no	no	NA	NA
F0	O	F0.5A	P0	06/11/2013	NA	I	NA	NA	NA	no	no	NA	NA
F0	O	F0.5A	P0	06/11/2013	NA	I	NA	NA	NA	no	no	NA	NA
F0	O	F0.5A	P0	06/11/2013	NA	I	NA	NA	NA	no	no	NA	NA
F0	O	F0.5A	P0	06/11/2013	NA	I	NA	NA	NA	no	no	NA	NA
F0	O	F0.5A	P0	06/11/2013	NA	I	NA	NA	NA	no	no	NA	NA
F0	O	F0.5A	P0	06/11/2013	NA	I	NA	NA	NA	no	no	NA	NA
F0	O	F0.5A	P0	06/11/2013	NA	I	NA	NA	NA	no	no	NA	NA
F0	O	F0.5A	P0	06/11/2013	NA	I	NA	NA	NA	no	no	NA	NA
F0	O	F0.5A	P0	06/11/2013	NA	I	NA	NA	NA	no	no	NA	NA
F0	O	F0.5A	P0	06/11/2013	NA	I	NA	NA	NA	no	no	NA	NA
F0	O	F0.5A	P0	06/11/2013	NA	I	NA	NA	NA	no	no	NA	NA
F0	O	F0.8A	P0	06/11/2013	NA	I	NA	NA	NA	no	no	NA	NA
F0	O	F0.8A	P0	06/11/2013	NA	I	NA	NA	NA	no	no	NA	NA
F0	O	F0.8A	P0	06/11/2013	NA	I	NA	NA	NA	no	no	NA	NA
F0	O	F0.8A	P0	06/11/2013	NA	I	NA	NA	NA	no	no	NA	NA
F0	O	F0.8A	P0	06/11/2013	NA	I	NA	NA	NA	no	no	NA	NA
F0	O	F0.10A	P0	06/11/2013	NA	I	NA	NA	NA	no	no	NA	NA
F0	O	F0.10A	P0	06/11/2013	NA	I	NA	NA	NA	no	no	NA	NA
F0	O	F0.10A	P0	06/11/2013	NA	I	NA	NA	NA	no	no	NA	NA
F0	O	F0.14A	P0	06/11/2013	NA	I	NA	NA	NA	no	no	NA	NA
F0	O	F0.14A	P0	06/11/2013	NA	I	NA	NA	NA	no	no	NA	NA
F0	O	F0.14A	P0	06/11/2013	NA	I	NA	NA	NA	no	no	NA	NA
F0	O	F0.14A	P0	06/11/2013	NA	I	NA	NA	NA	no	no	NA	NA
F0	O	F0.14A	P0	06/11/2013	NA	I	NA	NA	NA	no	no	NA	NA
F0	O	F0.14A	P0	06/11/2013	NA	I	NA	NA	NA	no	no	NA	NA
F0	O	F0.14A	P0	06/11/2013	NA	I	NA	NA	NA	no	no	NA	NA
F0	O	F0.28A	P0	06/11/2013	NA	I	NA	NA	NA	no	no	NA	NA
F0	O	F0.28A	P0	06/11/2013	NA	I	NA	NA	NA	no	no	NA	NA
F0	O	F0.28A	P0	06/11/2013	NA	I	NA	NA	NA	no	no	NA	NA
F0	O	F0.28A	P0	06/11/2013	NA	I	NA	NA	NA	no	no	NA	NA
F0	O	F0.28A	P0	06/11/2013	NA	I	NA	NA	NA	no	no	NA	NA
F0	O	F0.28A	P0	06/11/2013	NA	I	NA	NA	NA	no	no	NA	NA
F0	O	F0.28A	P0	06/11/2013	NA	I	NA	NA	NA	no	no	NA	NA
F0	O	F0.28A	P0	06/11/2013	NA	I	NA	NA	NA	no	no	NA	NA
F0	O	F0.28A	P0	06/11/2013	NA	I	NA	NA	NA	no	no	NA	NA
F0	O	F0.31A	P0	06/11/2013	NA	I	NA	NA	NA	no	no	NA	NA
F0	O	F0.31A	P0	06/11/2013	NA	I	NA	NA	NA	no	no	NA	NA
F0	O	F0.2A	P0	07/11/2013	NA	I	NA	NA	NA	no	no	NA	NA
F0	O	F0.5A	P0	07/11/2013	NA	I	NA	NA	NA	no	no	NA	NA
F0	O	F0.5A	P0	07/11/2013	NA	I	NA	NA	NA	no	no	NA	NA
F0	O	F0.5A	P0	07/11/2013	NA	I	NA	NA	NA	no	no	NA	NA
F0	O	F0.5A	P0	07/11/2013	NA	I	NA	NA	NA	no	no	NA	NA
F0	O	F0.4A	P0	07/11/2013	NA	I	NA	NA	NA	no	no	NA	NA
F0	O	F0.4A	P0	07/11/2013	NA	I	NA	NA	NA	no	no	NA	NA
F0	O	F0.4A	P0	07/11/2013	NA	I	NA	NA	NA	no	no	NA	NA
F0	O	F0.4A	P0	07/11/2013	NA	I	NA	NA	NA	no	no	NA	NA
F0	O	F0.4A	P0	07/11/2013	NA	I	NA	NA	NA	no	no	NA	NA
F0	O	F0.4A	P0	07/11/2013	NA	I	NA	NA	NA	no	no	NA	NA
F0	O	F0.4A	P0	07/11/2013	NA	I	NA	NA	NA	no	no	NA	NA
F0	O	F0.4A	P0	07/11/2013	NA	I	NA	NA	NA	no	no	NA	NA
F0	O	F0.4A	P0	07/11/2013	NA	I	NA	NA	NA	no	no	NA	NA
F0	O	F0.5A	P0	07/11/2013	NA	I	NA	NA	NA	no	no	NA	NA
F0	O	F0.5A	P0	07/11/2013	NA	I	NA	NA	NA	no	no	NA	NA
F0	O	F0.5A	P0	07/11/2013	NA	I	NA	NA	NA	no	no	NA	NA
F0	O	F0.5A	P0	07/11/2013	NA	I	NA	NA	NA	no	no	NA	NA
F0	O	F0.5A	P0	07/11/2013	NA	I	NA	NA	NA	no	no	NA	NA
F0	O	F0.5A	P0	07/11/2013	NA	I	NA	NA	NA	no	no	NA	NA
F0	O	F0.5B	P0	07/11/2013	NA	I	NA	NA	NA	no	no	NA	NA
F0	O	F0.5B	P0	07/11/2013	NA	I	NA	NA	NA	no	no	NA	NA
F0	O	F0.5B	P0	07/11/2013	NA	I	NA	NA	NA	no	no	NA	NA
F0	O	F0.5B	P0	07/11/2013	NA	I	NA	NA	NA	no	no	NA	NA
F0	O	F0.5B	P0	07/11/2013	NA	I	NA	NA	NA	no	no	NA	NA
F0	O	F0.5B	P0	07/11/2013	NA	I	NA	NA	NA	no	no	NA	NA
F0	O	F0.5B	P0	07/11/2013	NA	I	NA	NA	NA	no	no	NA	NA
F0	O	F0.5B	P0	07/11/2013	NA	I	NA	NA	NA	no	no	NA	NA
F0	O	F0.5B	P0	07/11/2013	NA	I	NA	NA	NA	no	no	NA	NA
F0	O	F0.5B	P0	07/11/2013	NA	I	NA	NA	NA	no	no	NA	NA
F0	O	F0.5B	P0	07/11/2013	NA	I	NA	NA	NA	no	no	NA	NA
F0	O	F0.5B	P0	07/11/2013	NA	I	NA	NA	NA	no	no	NA	NA
F0	O	F0.5B	P0	07/11/2013	NA	I	NA	NA	NA	no	no	NA	NA
F0	O	F0.5B	P0	07/11/2013	NA	I	NA	NA	NA	no	no	NA	NA
F0	O	F0.7A	P0	07/11/2013	NA	I	NA	NA	NA	no	no	NA	NA
F0	O	F0.7A	P0	07/11/2013	NA	I	NA	NA	NA	no	no	NA	NA
F0	O	F0.7A	P0	07/11/2013	NA	I	NA	NA	NA	no	no	NA	NA
F0	O	F0.7A	P0	07/11/2013	NA	I	NA	NA	NA	no	no	NA	NA
F0	O	F0.7A	P0	07/11/2013	NA	I	NA	NA	NA	no	no	NA	NA
F0	O	F0.7A	P0	07/11/2013	NA	I	NA	NA	NA	no	no	NA	NA
F0	O	F0.8A	P0	07/11/2013	NA	I	NA	NA	NA	no	no	NA	NA
F0	O	F0.8A	P0	07/11/2013	NA	I	NA	NA	NA	no	no	NA	NA
F0	O	F0.8A	P0	07/11/2013	NA	I	NA	NA	NA	no	no	NA	NA
F0	O	F0.8A	P0	07/11/2013	NA	I	NA	NA	NA	no	no	NA	NA
F0	O	F0.8A	P0	07/11/2013	NA	I	NA	NA	NA	no	no	NA	NA
F0	O	F0.8A	P0	07/11/2013	NA	I	NA	NA	NA	no	no	NA	NA
F0	O	F0.8A	P0	07/11/2013	NA	I	NA	NA	NA	no	no	NA	NA
F0	O	F0.8A	P0	07/11/2013	NA	I	NA	NA	NA	no	no	NA	NA
F0	O	F0.8A	P0	07/11/2013	NA	I	NA	NA	NA	no	no	NA	NA
F0	O	F0.8A	P0	07/11/2013	NA	I	NA	NA	NA	no	no	NA	NA
F0	O	F0.8A	P0	07/11/2013	NA	I	NA	NA	NA	no	no	NA	NA
F0	O	F0.10A	P0	07/11/2013	NA	I	NA	NA	NA	no	no	NA	NA
F0	O	F0.10A	P0	07/11/2013	NA	I	NA	NA	NA	no	no	NA	NA
F0	O	F0.10A	P0	07/11/2013	NA	I	NA	NA	NA	no	no	NA	NA
F0	O	F0.10A	P0	07/11/2013	NA	I	NA	NA	NA	no	no	NA	NA
F0	O	F0.10A	P0	07/11/2013	NA	I	NA	NA	NA	no	no	NA	NA
F0	O	F0.10A	P0	07/11/2013	NA	I	NA	NA	NA	no	no	NA	NA
F0	O	F0.12A	P0	07/11/2013	NA	I	NA	NA	NA	no	no	NA	NA
F0	O	F0.12A	P0	07/11/2013	NA	I	NA	NA	NA	no	no	NA	NA
F0	O	F0.12A	P0	07/11/2013	NA	I	NA	NA	NA	no	no	NA	NA
F0	O	F0.12A	P0	07/11/2013	NA	I	NA	NA	NA	no	no	NA	NA
F0	O	F0.17A	P0	07/11/2013	NA	I	NA	NA	NA	no	no	NA	NA
F0	O	F0.17A	P0	07/11/2013	NA	I	NA	NA	NA	no	no	NA	NA
F0	O	F0.23A	P0	07/11/2013	NA	I	NA	NA	NA	no	no	NA	NA
F0	O	F0.23A	P0	07/11/2013	NA	I	NA	NA	NA	no	no	NA	NA
F0	O	F0.23A	P0	07/11/2013	NA	I	NA	NA	NA	no	no	NA	NA
F0	O	F0.23A	P0	07/11/2013	NA	I	NA	NA	NA	no	no	NA	NA
F0	O	F0.23A	P0	07/11/2013	NA	I	NA	NA	NA	no	no	NA	NA
F0	O	F0.23A	P0	07/11/2013	NA	I	NA	NA	NA	no	no	NA	NA
F0	O	F0.23A	P0	07/11/2013	NA	I	NA	NA	NA	no	no	NA	NA
F0	O	F0.28A	P0	07/11/2013	NA	I	NA	NA	NA	no	no	NA	NA
F0	O	F0.28A	P0	07/11/2013	NA	I	NA	NA	NA	no	no	NA	NA
F0	O	F0.28A	P0	07/11/2013	NA	I	NA	NA	NA	no	no	NA	NA
F0	O	F0.28A	P0	07/11/2013	NA	I	NA	NA	NA	no	no	NA	NA
F0	O	F0.28A	P0	07/11/2013	NA	I	NA	NA	NA	no	no	NA	NA
F0	O	F0.28A	P0	07/11/2013	NA	I	NA	NA	NA	no	no	NA	NA
F0	O	F0.28A	P0	07/11/2013	NA	I	NA	NA	NA	no	no	NA	NA
F0	O	F0.29A	P0	07/11/2013	NA	I	NA	NA	NA	no	no	NA	NA
F0	O	F0.29A	P0	07/11/2013	NA	I	NA	NA	NA	no	no	NA	NA
F0	O	F0.29A	P0	07/11/2013	NA	I	NA	NA	NA	no	no	NA	NA
F0	O	F0.29A	P0	07/11/2013	NA	I	NA	NA	NA	no	no	NA	NA
F0	O	F0.29A	P0	07/11/2013	NA	I	NA	NA	NA	no	no	NA	NA
F0	O	F0.29A	P0	07/11/2013	NA	I	NA	NA	NA	no	no	NA	NA
F0	O	F0.31A	P0	07/11/2013	NA	I	NA	NA	NA	no	no	NA	NA
F0	O	F0.31A	P0	07/11/2013	NA	I	NA	NA	NA	no	no	NA	NA
F0	O	F0.31A	P0	07/11/2013	NA	I	NA	NA	NA	no	no	NA	NA
F0	O	F0.31A	P0	07/11/2013	NA	I	NA	NA	NA	no	no	NA	NA
F0	O	F0.31A	P0	07/11/2013	NA	I	NA	NA	NA	no	no	NA	NA
F0	O	F0.31A	P0	07/11/2013	NA	I	NA	NA	NA	no	no	NA	NA
F0	O	F0.31A	P0	07/11/2013	NA	I	NA	NA	NA	no	no	NA	NA
F0	O	F0.31A	P0	07/11/2013	NA	I	NA	NA	NA	no	no	NA	NA
F0	O	F0.36A	P0	07/11/2013	NA	I	NA	NA	NA	no	no	NA	NA
F0	O	F0.36A	P0	07/11/2013	NA	I	NA	NA	NA	no	no	NA	NA
F0	O	F0.36A	P0	07/11/2013	NA	I	NA	NA	NA	no	no	NA	NA
F0	O	F0.36A	P0	07/11/2013	NA	I	NA	NA	NA	no	no	NA	NA
F0	O	F0.39A	P0	07/11/2013	NA	I	NA	NA	NA	no	no	NA	NA
F0	O	F0.41A	P0	07/11/2013	NA	I	NA	NA	NA	no	no	NA	NA
F0	O	F0.41A	P0	07/11/2013	NA	I	NA	NA	NA	no	no	NA	NA
F0	O	F0.41A	P0	07/11/2013	NA	I	NA	NA	NA	no	no	NA	NA
F0	O	F0.42A	P0	07/11/2013	NA	I	NA	NA	NA	no	no	NA	NA
F0	O	F0.42A	P0	07/11/2013	NA	I	NA	NA	NA	no	no	NA	NA
F0	O	F0.53A	P0	07/11/2013	NA	I	NA	NA	NA	no	no	NA	NA
F0	O	F0.53A	P0	07/11/2013	NA	I	NA	NA	NA	no	no	NA	NA
F0	O	F0.53A	P0	07/11/2013	NA	I	NA	NA	NA	no	no	NA	NA
F0	O	F0.53A	P0	07/11/2013	NA	I	NA	NA	NA	no	no	NA	NA
F0	O	F0.2A	P0	08/11/2013	NA	I	NA	NA	NA	no	no	NA	NA
F0	O	F0.2A	P0	08/11/2013	NA	I	NA	NA	NA	no	no	NA	NA
F0	O	F0.5B	P0	08/11/2013	NA	I	NA	NA	NA	no	no	NA	NA
F0	O	F0.7A	P0	08/11/2013	NA	I	NA	NA	NA	no	no	NA	NA
F0	O	F0.7A	P0	08/11/2013	NA	I	NA	NA	NA	no	no	NA	NA
F0	O	F0.7A	P0	08/11/2013	NA	I	NA	NA	NA	no	no	NA	NA
F0	O	F0.8A	P0	08/11/2013	NA	I	NA	NA	NA	no	no	NA	NA
F0	O	F0.8A	P0	08/11/2013	NA	I	NA	NA	NA	no	no	NA	NA
F0	O	F0.8A	P0	08/11/2013	NA	I	NA	NA	NA	no	no	NA	NA
F0	O	F0.8A	P0	08/11/2013	NA	I	NA	NA	NA	no	no	NA	NA
F0	O	F0.8A	P0	08/11/2013	NA	I	NA	NA	NA	no	no	NA	NA
F0	O	F0.8A	P0	08/11/2013	NA	I	NA	NA	NA	no	no	NA	NA
F0	O	F0.8A	P0	08/11/2013	NA	I	NA	NA	NA	no	no	NA	NA
F0	O	F0.10A	P0	08/11/2013	NA	I	NA	NA	NA	no	no	NA	NA
F0	O	F0.11A	P0	08/11/2013	NA	I	NA	N	NA	no	no	NA	NA
F0	O	F0.11A	P0	08/11/2013	NA	I	NA	N	NA	no	no	NA	NA
F0	O	F0.11A	P0	08/11/2013	NA	I	NA	N	NA	no	no	NA	NA
F0	O	F0.11A	P0	08/11/2013	NA	I	NA	N	NA	no	no	NA	NA
F0	O	F0.11A	P0	08/11/2013	NA	I	NA	N	NA	no	no	NA	NA
F0	O	F0.11A	P0	08/11/2013	NA	I	NA	N	NA	no	no	NA	NA
F0	O	F0.11A	P0	08/11/2013	NA	I	NA	N	NA	no	no	NA	NA
F0	O	F0.11A	P0	08/11/2013	NA	I	NA	N	NA	no	no	NA	NA
F0	O	F0.11A	P0	08/11/2013	NA	I	NA	N	NA	no	no	NA	NA
F0	O	F0.11A	P0	08/11/2013	NA	I	NA	N	NA	no	no	NA	NA
F0	O	F0.11A	P0	08/11/2013	NA	I	NA	N	NA	no	no	NA	NA
F0	O	F0.11A	P0	08/11/2013	NA	I	NA	N	NA	no	no	NA	NA
F0	O	F0.11A	P0	08/11/2013	NA	I	NA	N	NA	no	no	NA	NA
F0	O	F0.11A	P0	08/11/2013	NA	I	NA	N	NA	no	no	NA	NA
F0	O	F0.11A	P0	08/11/2013	NA	I	NA	N	NA	no	no	NA	NA
F0	O	F0.26A	P0	08/11/2013	NA	I	NA	NA	NA	no	no	NA	NA
F0	O	F0.26A	P0	08/11/2013	NA	I	NA	NA	NA	no	no	NA	NA
F0	O	F0.26A	P0	08/11/2013	NA	I	NA	NA	NA	no	no	NA	NA
F0	O	F0.26A	P0	08/11/2013	NA	I	NA	NA	NA	no	no	NA	NA
F0	O	F0.26A	P0	08/11/2013	NA	I	NA	NA	NA	no	no	NA	NA
F0	O	F0.26A	P0	08/11/2013	NA	I	NA	NA	NA	no	no	NA	NA
F0	O	F0.26A	P0	08/11/2013	NA	I	NA	NA	NA	no	no	NA	NA
F0	O	F0.26A	P0	08/11/2013	NA	I	NA	NA	NA	no	no	NA	NA
F0	O	F0.28A	P0	08/11/2013	NA	I	NA	NA	NA	no	no	NA	NA
F0	O	F0.28A	P0	08/11/2013	NA	I	NA	NA	NA	no	no	NA	NA
F0	O	F0.28A	P0	08/11/2013	NA	I	NA	NA	NA	no	no	NA	NA
F0	O	F0.28A	P0	08/11/2013	NA	I	NA	NA	NA	no	no	NA	NA
F0	O	F0.28A	P0	08/11/2013	NA	I	NA	NA	NA	no	no	NA	NA
F0	O	F0.28A	P0	08/11/2013	NA	I	NA	NA	NA	no	no	NA	NA
F0	O	F0.28A	P0	08/11/2013	NA	I	NA	NA	NA	no	no	NA	NA
F0	O	F0.28A	P0	08/11/2013	NA	I	NA	NA	NA	no	no	NA	NA
F0	O	F0.30A	P0	08/11/2013	NA	I	NA	NA	NA	no	no	NA	NA
F0	O	F0.30A	P0	08/11/2013	NA	I	NA	NA	NA	no	no	NA	NA
F0	O	F0.30A	P0	08/11/2013	NA	I	NA	NA	NA	no	no	NA	NA
F0	O	F0.30A	P0	08/11/2013	NA	I	NA	NA	NA	no	no	NA	NA
F0	O	F0.30A	P0	08/11/2013	NA	I	NA	NA	NA	no	no	NA	NA
F0	O	F0.30A	P0	08/11/2013	NA	I	NA	NA	NA	no	no	NA	NA
F0	O	F0.31A	P0	08/11/2013	NA	I	NA	NA	NA	no	no	NA	NA
F0	O	F0.31A	P0	08/11/2013	NA	I	NA	NA	NA	no	no	NA	NA
F0	O	F0.36A	P0	08/11/2013	NA	I	NA	NA	NA	no	no	NA	NA
F0	O	F0.36A	P0	08/11/2013	NA	I	NA	NA	NA	no	no	NA	NA
F0	O	F0.36A	P0	08/11/2013	NA	I	NA	NA	NA	no	no	NA	NA
F0	O	F0.41A	P0	08/11/2013	NA	I	NA	NA	NA	no	no	NA	NA
F0	O	F0.41A	P0	08/11/2013	NA	I	NA	NA	NA	no	no	NA	NA
F0	O	F0.41A	P0	08/11/2013	NA	I	NA	NA	NA	no	no	NA	NA
F0	O	F0.41A	P0	08/11/2013	NA	I	NA	NA	NA	no	no	NA	NA
F0	O	F0.51A	P0	08/11/2013	NA	I	NA	NA	NA	no	no	NA	NA
F0	O	F0.51A	P0	08/11/2013	NA	I	NA	NA	NA	no	no	NA	NA
F0	O	F0.53A	P0	08/11/2013	NA	I	NA	NA	NA	no	no	NA	NA
F0	O	F0.53A	P0	08/11/2013	NA	I	NA	NA	NA	no	no	NA	NA
F0	O	F0.53A	P0	08/11/2013	NA	I	NA	NA	NA	no	no	NA	NA
F0	O	F0.53A	P0	08/11/2013	NA	I	NA	NA	NA	no	no	NA	NA
F0	O	F0.53A	P0	08/11/2013	NA	I	NA	NA	NA	no	no	NA	NA
F0	O	F0.53A	P0	08/11/2013	NA	I	NA	NA	NA	no	no	NA	NA
F0	O	F0.2A	P0	12/11/2013	NA	I	NA	NA	NA	no	no	NA	NA
F0	O	F0.2A	P0	12/11/2013	NA	I	NA	NA	NA	no	no	NA	NA
F0	O	F0.2A	P0	12/11/2013	NA	I	NA	NA	NA	no	no	NA	NA
F0	O	F0.2A	P0	12/11/2013	NA	I	NA	NA	NA	no	no	NA	NA
F0	O	F0.2A	P0	12/11/2013	NA	I	NA	NA	NA	no	no	NA	NA
F0	O	F0.2A	P0	12/11/2013	NA	I	NA	NA	NA	no	no	NA	NA
F0	O	F0.2A	P0	12/11/2013	NA	I	NA	NA	NA	no	no	NA	NA
F0	O	F0.2A	P0	12/11/2013	NA	I	NA	NA	NA	no	no	NA	NA
F0	O	F0.2A	P0	12/11/2013	NA	I	NA	NA	NA	no	no	NA	NA
F0	O	F0.2A	P0	12/11/2013	NA	I	NA	NA	NA	no	no	NA	NA
F0	O	F0.2A	P0	12/11/2013	NA	I	NA	NA	NA	no	no	NA	NA
F0	O	F0.2A	P0	12/11/2013	NA	I	NA	NA	NA	no	no	NA	NA
F0	O	F0.2A	P0	12/11/2013	NA	I	NA	NA	NA	no	no	NA	NA
F0	O	F0.2A	P0	12/11/2013	NA	I	NA	NA	NA	no	no	NA	NA
F0	O	F0.2A	P0	12/11/2013	NA	I	NA	NA	NA	no	no	NA	NA
F0	O	F0.2A	P0	12/11/2013	NA	I	NA	NA	NA	no	no	NA	NA
F0	O	F0.2A	P0	12/11/2013	NA	I	NA	NA	NA	no	no	NA	NA
F0	O	F0.2A	P0	12/11/2013	NA	I	NA	NA	NA	no	no	NA	NA
F0	O	F0.2A	P0	12/11/2013	NA	I	NA	NA	NA	no	no	NA	NA
F0	O	F0.2B	P0	12/11/2013	NA	I	NA	NA	NA	no	no	NA	NA
F0	O	F0.2B	P0	12/11/2013	NA	I	NA	NA	NA	no	no	NA	NA
F0	O	F0.2B	P0	12/11/2013	NA	I	NA	NA	NA	no	no	NA	NA
F0	O	F0.2B	P0	12/11/2013	NA	I	NA	NA	NA	no	no	NA	NA
F0	O	F0.2B	P0	12/11/2013	NA	I	NA	NA	NA	no	no	NA	NA
F0	O	F0.2B	P0	12/11/2013	NA	I	NA	NA	NA	no	no	NA	NA
F0	O	F0.2B	P0	12/11/2013	NA	I	NA	NA	NA	no	no	NA	NA
F0	O	F0.2B	P0	12/11/2013	NA	I	NA	NA	NA	no	no	NA	NA
F0	O	F0.2B	P0	12/11/2013	NA	I	NA	NA	NA	no	no	NA	NA
F0	O	F0.2B	P0	12/11/2013	NA	I	NA	NA	NA	no	no	NA	NA
F0	O	F0.2B	P0	12/11/2013	NA	I	NA	NA	NA	no	no	NA	NA
F0	O	F0.2B	P0	12/11/2013	NA	I	NA	NA	NA	no	no	NA	NA
F0	O	F0.2B	P0	12/11/2013	NA	I	NA	NA	NA	no	no	NA	NA
F0	O	F0.2B	P0	12/11/2013	NA	I	NA	NA	NA	no	no	NA	NA
F0	O	F0.2B	P0	12/11/2013	NA	I	NA	NA	NA	no	no	NA	NA
F0	O	F0.2B	P0	12/11/2013	NA	I	NA	NA	NA	no	no	NA	NA
F0	O	F0.2B	P0	12/11/2013	NA	I	NA	NA	NA	no	no	NA	NA
F0	O	F0.7A	P0	12/11/2013	NA	I	NA	NA	NA	no	no	NA	NA
F0	O	F0.7A	P0	12/11/2013	NA	I	NA	NA	NA	no	no	NA	NA
F0	O	F0.22A	P0	12/11/2013	NA	I	NA	NA	NA	no	no	NA	NA
F0	O	F0.22A	P0	12/11/2013	NA	I	NA	NA	NA	no	no	NA	NA
F0	O	F0.22A	P0	12/11/2013	NA	I	NA	NA	NA	no	no	NA	NA
F0	O	F0.22A	P0	12/11/2013	NA	I	NA	NA	NA	no	no	NA	NA
F0	O	F0.26A	P0	12/11/2013	NA	I	NA	NA	NA	no	no	NA	NA
F0	O	F0.26A	P0	12/11/2013	NA	I	NA	NA	NA	no	no	NA	NA
F0	O	F0.26A	P0	12/11/2013	NA	I	NA	NA	NA	no	no	NA	NA
F0	O	F0.26A	P0	12/11/2013	NA	I	NA	NA	NA	no	no	NA	NA
F0	O	F0.26A	P0	12/11/2013	NA	I	NA	NA	NA	no	no	NA	NA
F0	O	F0.26A	P0	12/11/2013	NA	I	NA	NA	NA	no	no	NA	NA
F0	O	F0.26A	P0	12/11/2013	NA	I	NA	NA	NA	no	no	NA	NA
F0	O	F0.26A	P0	12/11/2013	NA	I	NA	NA	NA	no	no	NA	NA
F0	O	F0.30A	P0	12/11/2013	NA	I	NA	NA	NA	no	no	NA	NA
F0	O	F0.30A	P0	12/11/2013	NA	I	NA	NA	NA	no	no	NA	NA
F0	O	F0.30A	P0	12/11/2013	NA	I	NA	NA	NA	no	no	NA	NA
F0	O	F0.31A	P0	12/11/2013	NA	I	NA	NA	NA	no	no	NA	NA
F0	O	F0.31A	P0	12/11/2013	NA	I	NA	NA	NA	no	no	NA	NA
F0	O	F0.31A	P0	12/11/2013	NA	I	NA	NA	NA	no	no	NA	NA
F0	O	F0.31A	P0	12/11/2013	NA	I	NA	NA	NA	no	no	NA	NA
F0	O	F0.31A	P0	12/11/2013	NA	I	NA	NA	NA	no	no	NA	NA
F0	O	F0.31A	P0	12/11/2013	NA	I	NA	NA	NA	no	no	NA	NA
F0	O	F0.36A	P0	12/11/2013	NA	I	NA	NA	NA	no	no	NA	NA
F0	O	F0.36A	P0	12/11/2013	NA	I	NA	NA	NA	no	no	NA	NA
F0	O	F0.39A	P0	12/11/2013	NA	I	NA	NA	NA	no	no	NA	NA
F0	O	F0.41A	P0	12/11/2013	NA	I	NA	NA	NA	no	no	NA	NA
F0	O	F0.41A	P0	12/11/2013	NA	I	NA	NA	NA	no	no	NA	NA
F0	O	F0.41A	P0	12/11/2013	NA	I	NA	NA	NA	no	no	NA	NA
F0	O	F0.41A	P0	12/11/2013	NA	I	NA	NA	NA	no	no	NA	NA
F0	O	F0.41A	P0	12/11/2013	NA	I	NA	NA	NA	no	no	NA	NA
F0	O	F0.41A	P0	12/11/2013	NA	I	NA	NA	NA	no	no	NA	NA
F0	O	F0.53A	P0	12/11/2013	NA	I	NA	NA	NA	no	no	NA	NA
F0	O	F0.53A	P0	12/11/2013	NA	I	NA	NA	NA	no	no	NA	NA
F0	O	F0.53A	P0	12/11/2013	NA	I	NA	NA	NA	no	no	NA	NA
F0	O	F0.53A	P0	12/11/2013	NA	I	NA	NA	NA	no	no	NA	NA
F0	O	F0.53A	P0	12/11/2013	NA	I	NA	NA	NA	no	no	NA	NA
F0	O	F0.53A	P0	12/11/2013	NA	I	NA	NA	NA	no	no	NA	NA
F0	O	F0.1A	P0	13/11/2013	NA	I	NA	NA	NA	no	no	NA	NA
F0	O	F0.1A	P0	13/11/2013	NA	I	NA	NA	NA	no	no	NA	NA
F0	O	F0.1A	P0	13/11/2013	NA	I	NA	NA	NA	no	no	NA	NA
F0	O	F0.1A	P0	13/11/2013	NA	I	NA	NA	NA	no	no	NA	NA
F0	O	F0.1A	P0	13/11/2013	NA	I	NA	NA	NA	no	no	NA	NA
F0	O	F0.1A	P0	13/11/2013	NA	I	NA	NA	NA	no	no	NA	NA
F0	O	F0.1A	P0	13/11/2013	NA	I	NA	NA	NA	no	no	NA	NA
F0	O	F0.1A	P0	13/11/2013	NA	I	NA	NA	NA	no	no	NA	NA
F0	O	F0.1A	P0	13/11/2013	NA	I	NA	NA	NA	no	no	NA	NA
F0	O	F0.1A	P0	13/11/2013	NA	I	NA	NA	NA	no	no	NA	NA
F0	O	F0.1A	P0	13/11/2013	NA	I	NA	NA	NA	no	no	NA	NA
F0	O	F0.2B	P0	13/11/2013	NA	I	NA	NA	NA	no	no	NA	NA
F0	O	F0.2B	P0	13/11/2013	NA	I	NA	NA	NA	no	no	NA	NA
F0	O	F0.2B	P0	13/11/2013	NA	I	NA	NA	NA	no	no	NA	NA
F0	O	F0.2B	P0	13/11/2013	NA	I	NA	NA	NA	no	no	NA	NA
F0	O	F0.2B	P0	13/11/2013	NA	I	NA	NA	NA	no	no	NA	NA
F0	O	F0.2B	P0	13/11/2013	NA	I	NA	NA	NA	no	no	NA	NA
F0	O	F0.2B	P0	13/11/2013	NA	I	NA	NA	NA	no	no	NA	NA
F0	O	F0.2B	P0	13/11/2013	NA	I	NA	NA	NA	no	no	NA	NA
F0	O	F0.2B	P0	13/11/2013	NA	I	NA	NA	NA	no	no	NA	NA
F0	O	F0.2B	P0	13/11/2013	NA	I	NA	NA	NA	no	no	NA	NA
F0	O	F0.2B	P0	13/11/2013	NA	I	NA	NA	NA	no	no	NA	NA
F0	O	F0.2B	P0	13/11/2013	NA	I	NA	NA	NA	no	no	NA	NA
F0	O	F0.2B	P0	13/11/2013	NA	I	NA	NA	NA	no	no	NA	NA
F0	O	F0.2B	P0	13/11/2013	NA	I	NA	NA	NA	no	no	NA	NA
F0	O	F0.2B	P0	13/11/2013	NA	I	NA	NA	NA	no	no	NA	NA
F0	O	F0.2B	P0	13/11/2013	NA	I	NA	NA	NA	no	no	NA	NA
F0	O	F0.2B	P0	13/11/2013	NA	I	NA	NA	NA	no	no	NA	NA
F0	O	F0.2B	P0	13/11/2013	NA	I	NA	NA	NA	no	no	NA	NA
F0	O	F0.2C	P0	13/11/2013	NA	I	NA	NA	NA	no	no	NA	NA
F0	O	F0.2C	P0	13/11/2013	NA	I	NA	NA	NA	no	no	NA	NA
F0	O	F0.2C	P0	13/11/2013	NA	I	NA	NA	NA	no	no	NA	NA
F0	O	F0.2C	P0	13/11/2013	NA	I	NA	NA	NA	no	no	NA	NA
F0	O	F0.2C	P0	13/11/2013	NA	I	NA	NA	NA	no	no	NA	NA
F0	O	F0.2C	P0	13/11/2013	NA	I	NA	NA	NA	no	no	NA	NA
F0	O	F0.2C	P0	13/11/2013	NA	I	NA	NA	NA	no	no	NA	NA
F0	O	F0.2C	P0	13/11/2013	NA	I	NA	NA	NA	no	no	NA	NA
F0	O	F0.2C	P0	13/11/2013	NA	I	NA	NA	NA	no	no	NA	NA
F0	O	F0.2C	P0	13/11/2013	NA	I	NA	NA	NA	no	no	NA	NA
F0	O	F0.2C	P0	13/11/2013	NA	I	NA	NA	NA	no	no	NA	NA
F0	O	F0.2C	P0	13/11/2013	NA	I	NA	NA	NA	no	no	NA	NA
F0	O	F0.2C	P0	13/11/2013	NA	I	NA	NA	NA	no	no	NA	NA
F0	O	F0.2C	P0	13/11/2013	NA	I	NA	NA	NA	no	no	NA	NA
F0	O	F0.2C	P0	13/11/2013	NA	I	NA	NA	NA	no	no	NA	NA
F0	O	F0.2C	P0	13/11/2013	NA	I	NA	NA	NA	no	no	NA	NA
F0	O	F0.2C	P0	13/11/2013	NA	I	NA	NA	NA	no	no	NA	NA
F0	O	F0.2C	P0	13/11/2013	NA	I	NA	NA	NA	no	no	NA	NA
F0	O	F0.2C	P0	13/11/2013	NA	I	NA	NA	NA	no	no	NA	NA
F0	O	F0.2C	P0	13/11/2013	NA	I	NA	NA	NA	no	no	NA	NA
F0	O	F0.2C	P0	13/11/2013	NA	I	NA	NA	NA	no	no	NA	NA
F0	O	F0.2C	P0	13/11/2013	NA	I	NA	NA	NA	no	no	NA	NA
F0	O	F0.2C	P0	13/11/2013	NA	I	NA	NA	NA	no	no	NA	NA
F0	O	F0.2C	P0	13/11/2013	NA	I	NA	NA	NA	no	no	NA	NA
F0	O	F0.2C	P0	13/11/2013	NA	I	NA	NA	NA	no	no	NA	NA
F0	O	F0.2C	P0	13/11/2013	NA	I	NA	NA	NA	no	no	NA	NA
F0	O	F0.2C	P0	13/11/2013	NA	I	NA	NA	NA	no	no	NA	NA
F0	O	F0.2C	P0	13/11/2013	NA	I	NA	NA	NA	no	no	NA	NA
F0	O	F0.2C	P0	13/11/2013	NA	I	NA	NA	NA	no	no	NA	NA
F0	O	F0.2C	P0	13/11/2013	NA	I	NA	NA	NA	no	no	NA	NA
F0	O	F0.2C	P0	13/11/2013	NA	I	NA	NA	NA	no	no	NA	NA
F0	O	F0.2C	P0	13/11/2013	NA	I	NA	NA	NA	no	no	NA	NA
F0	O	F0.2C	P0	13/11/2013	NA	I	NA	NA	NA	no	no	NA	NA
F0	O	F0.2C	P0	13/11/2013	NA	I	NA	NA	NA	no	no	NA	NA
F0	O	F0.2C	P0	13/11/2013	NA	I	NA	NA	NA	no	no	NA	NA
F0	O	F0.2C	P0	13/11/2013	NA	I	NA	NA	NA	no	no	NA	NA
F0	O	F0.2C	P0	13/11/2013	NA	I	NA	NA	NA	no	no	NA	NA
F0	O	F0.2C	P0	13/11/2013	NA	I	NA	NA	NA	no	no	NA	NA
F0	O	F0.3A	P0	13/11/2013	NA	I	NA	NA	NA	no	no	NA	NA
F0	O	F0.3A	P0	13/11/2013	NA	I	NA	NA	NA	no	no	NA	NA
F0	O	F0.3A	P0	13/11/2013	NA	I	NA	NA	NA	no	no	NA	NA
F0	O	F0.3A	P0	13/11/2013	NA	I	NA	NA	NA	no	no	NA	NA
F0	O	F0.3A	P0	13/11/2013	NA	I	NA	NA	NA	no	no	NA	NA
F0	O	F0.3A	P0	13/11/2013	NA	I	NA	NA	NA	no	no	NA	NA
F0	O	F0.3A	P0	13/11/2013	NA	I	NA	NA	NA	no	no	NA	NA
F0	O	F0.3A	P0	13/11/2013	NA	I	NA	NA	NA	no	no	NA	NA
F0	O	F0.4A	P0	13/11/2013	NA	I	NA	NA	NA	no	no	NA	NA
F0	O	F0.4A	P0	13/11/2013	NA	I	NA	NA	NA	no	no	NA	NA
F0	O	F0.4A	P0	13/11/2013	NA	I	NA	NA	NA	no	no	NA	NA
F0	O	F0.4A	P0	13/11/2013	NA	I	NA	NA	NA	no	no	NA	NA
F0	O	F0.4A	P0	13/11/2013	NA	I	NA	NA	NA	no	no	NA	NA
F0	O	F0.4A	P0	13/11/2013	NA	I	NA	NA	NA	no	no	NA	NA
F0	O	F0.5B	P0	13/11/2013	NA	I	NA	NA	NA	no	no	NA	NA
F0	O	F0.5B	P0	13/11/2013	NA	I	NA	NA	NA	no	no	NA	NA
F0	O	F0.5B	P0	13/11/2013	NA	I	NA	NA	NA	no	no	NA	NA
F0	O	F0.5B	P0	13/11/2013	NA	I	NA	NA	NA	no	no	NA	NA
F0	O	F0.5B	P0	13/11/2013	NA	I	NA	NA	NA	no	no	NA	NA
F0	O	F0.5B	P0	13/11/2013	NA	I	NA	NA	NA	no	no	NA	NA
F0	O	F0.5B	P0	13/11/2013	NA	I	NA	NA	NA	no	no	NA	NA
F0	O	F0.5B	P0	13/11/2013	NA	I	NA	NA	NA	no	no	NA	NA
F0	O	F0.5B	P0	13/11/2013	NA	I	NA	NA	NA	no	no	NA	NA
F0	O	F0.5B	P0	13/11/2013	NA	I	NA	NA	NA	no	no	NA	NA
F0	O	F0.5B	P0	13/11/2013	NA	I	NA	NA	NA	no	no	NA	NA
F0	O	F0.5B	P0	13/11/2013	NA	I	NA	NA	NA	no	no	NA	NA
F0	O	F0.5B	P0	13/11/2013	NA	I	NA	NA	NA	no	no	NA	NA
F0	O	F0.5B	P0	13/11/2013	NA	I	NA	NA	NA	no	no	NA	NA
F0	O	F0.5B	P0	13/11/2013	NA	I	NA	NA	NA	no	no	NA	NA
F0	O	F0.5B	P0	13/11/2013	NA	I	NA	NA	NA	no	no	NA	NA
F0	O	F0.5B	P0	13/11/2013	NA	I	NA	NA	NA	no	no	NA	NA
F0	O	F0.5B	P0	13/11/2013	NA	I	NA	NA	NA	no	no	NA	NA
F0	O	F0.5B	P0	13/11/2013	NA	I	NA	NA	NA	no	no	NA	NA
F0	O	F0.6A	P0	13/11/2013	NA	I	NA	NA	NA	no	no	NA	NA
F0	O	F0.6A	P0	13/11/2013	NA	I	NA	NA	NA	no	no	NA	NA
F0	O	F0.6A	P0	13/11/2013	NA	I	NA	NA	NA	no	no	NA	NA
F0	O	F0.6A	P0	13/11/2013	NA	I	NA	NA	NA	no	no	NA	NA
F0	O	F0.6A	P0	13/11/2013	NA	I	NA	NA	NA	no	no	NA	NA
F0	O	F0.6A	P0	13/11/2013	NA	I	NA	NA	NA	no	no	NA	NA
F0	O	F0.6A	P0	13/11/2013	NA	I	NA	NA	NA	no	no	NA	NA
F0	O	F0.6A	P0	13/11/2013	NA	I	NA	NA	NA	no	no	NA	NA
F0	O	F0.6A	P0	13/11/2013	NA	I	NA	NA	NA	no	no	NA	NA
F0	O	F0.6A	P0	13/11/2013	NA	I	NA	NA	NA	no	no	NA	NA
F0	O	F0.6A	P0	13/11/2013	NA	I	NA	NA	NA	no	no	NA	NA
F0	O	F0.6A	P0	13/11/2013	NA	I	NA	NA	NA	no	no	NA	NA
F0	O	F0.9A	P0	13/11/2013	NA	I	NA	NA	NA	no	no	NA	NA
F0	O	F0.9A	P0	13/11/2013	NA	I	NA	NA	NA	no	no	NA	NA
F0	O	F0.9A	P0	13/11/2013	NA	I	NA	NA	NA	no	no	NA	NA
F0	O	F0.9A	P0	13/11/2013	NA	I	NA	NA	NA	no	no	NA	NA
F0	O	F0.9A	P0	13/11/2013	NA	I	NA	NA	NA	no	no	NA	NA
F0	O	F0.9A	P0	13/11/2013	NA	I	NA	NA	NA	no	no	NA	NA
F0	O	F0.9A	P0	13/11/2013	NA	I	NA	NA	NA	no	no	NA	NA
F0	O	F0.9A	P0	13/11/2013	NA	I	NA	NA	NA	no	no	NA	NA
F0	O	F0.9A	P0	13/11/2013	NA	I	NA	NA	NA	no	no	NA	NA
F0	O	F0.9A	P0	13/11/2013	NA	I	NA	NA	NA	no	no	NA	NA
F0	O	F0.9A	P0	13/11/2013	NA	I	NA	NA	NA	no	no	NA	NA
F0	O	F0.9A	P0	13/11/2013	NA	I	NA	NA	NA	no	no	NA	NA
F0	O	F0.9A	P0	13/11/2013	NA	I	NA	NA	NA	no	no	NA	NA
F0	O	F0.9A	P0	13/11/2013	NA	I	NA	NA	NA	no	no	NA	NA
F0	O	F0.9A	P0	13/11/2013	NA	I	NA	NA	NA	no	no	NA	NA
F0	O	F0.9A	P0	13/11/2013	NA	I	NA	NA	NA	no	no	NA	NA
F0	O	F0.9A	P0	13/11/2013	NA	I	NA	NA	NA	no	no	NA	NA
F0	O	F0.10A	P0	13/11/2013	NA	I	NA	NA	NA	no	no	NA	NA
F0	O	F0.10A	P0	13/11/2013	NA	I	NA	NA	NA	no	no	NA	NA
F0	O	F0.10A	P0	13/11/2013	NA	I	NA	NA	NA	no	no	NA	NA
F0	O	F0.10A	P0	13/11/2013	NA	I	NA	NA	NA	no	no	NA	NA
F0	O	F0.10A	P0	13/11/2013	NA	I	NA	NA	NA	no	no	NA	NA
F0	O	F0.10A	P0	13/11/2013	NA	I	NA	NA	NA	no	no	NA	NA
F0	O	F0.14B	P0	13/11/2013	NA	I	NA	NA	NA	no	no	NA	NA
F0	O	F0.14B	P0	13/11/2013	NA	I	NA	NA	NA	no	no	NA	NA
F0	O	F0.14B	P0	13/11/2013	NA	I	NA	NA	NA	no	no	NA	NA
F0	O	F0.14B	P0	13/11/2013	NA	I	NA	NA	NA	no	no	NA	NA
F0	O	F0.15A	P0	13/11/2013	NA	I	NA	NA	NA	no	no	NA	NA
F0	O	F0.15A	P0	13/11/2013	NA	I	NA	NA	NA	no	no	NA	NA
F0	O	F0.15A	P0	13/11/2013	NA	I	NA	NA	NA	no	no	NA	NA
F0	O	F0.15A	P0	13/11/2013	NA	I	NA	NA	NA	no	no	NA	NA
F0	O	F0.15A	P0	13/11/2013	NA	I	NA	NA	NA	no	no	NA	NA
F0	O	F0.15A	P0	13/11/2013	NA	I	NA	NA	NA	no	no	NA	NA
F0	O	F0.15A	P0	13/11/2013	NA	I	NA	NA	NA	no	no	NA	NA
F0	O	F0.15A	P0	13/11/2013	NA	I	NA	NA	NA	no	no	NA	NA
F0	O	F0.15A	P0	13/11/2013	NA	I	NA	NA	NA	no	no	NA	NA
F0	O	F0.15A	P0	13/11/2013	NA	I	NA	NA	NA	no	no	NA	NA
F0	O	F0.15A	P0	13/11/2013	NA	I	NA	NA	NA	no	no	NA	NA
F0	O	F0.15A	P0	13/11/2013	NA	I	NA	NA	NA	no	no	NA	NA
F0	O	F0.15A	P0	13/11/2013	NA	I	NA	NA	NA	no	no	NA	NA
F0	O	F0.15A	P0	13/11/2013	NA	I	NA	NA	NA	no	no	NA	NA
F0	O	F0.15A	P0	13/11/2013	NA	I	NA	NA	NA	no	no	NA	NA
F0	O	F0.15A	P0	13/11/2013	NA	I	NA	NA	NA	no	no	NA	NA
F0	O	F0.15A	P0	13/11/2013	NA	I	NA	NA	NA	no	no	NA	NA
F0	O	F0.15A	P0	13/11/2013	NA	I	NA	NA	NA	no	no	NA	NA
F0	O	F0.15A	P0	13/11/2013	NA	I	NA	NA	NA	no	no	NA	NA
F0	O	F0.15A	P0	13/11/2013	NA	I	NA	NA	NA	no	no	NA	NA
F0	O	F0.15A	P0	13/11/2013	NA	I	NA	NA	NA	no	no	NA	NA
F0	O	F0.15A	P0	13/11/2013	NA	I	NA	NA	NA	no	no	NA	NA
F0	O	F0.15A	P0	13/11/2013	NA	I	NA	NA	NA	no	no	NA	NA
F0	O	F0.15A	P0	13/11/2013	NA	I	NA	NA	NA	no	no	NA	NA
F0	O	F0.15A	P0	13/11/2013	NA	I	NA	NA	NA	no	no	NA	NA
F0	O	F0.15A	P0	13/11/2013	NA	I	NA	NA	NA	no	no	NA	NA
F0	O	F0.15A	P0	13/11/2013	NA	I	NA	NA	NA	no	no	NA	NA
F0	O	F0.15A	P0	13/11/2013	NA	I	NA	NA	NA	no	no	NA	NA
F0	O	F0.15A	P0	13/11/2013	NA	I	NA	NA	NA	no	no	NA	NA
F0	O	F0.17A	P0	13/11/2013	NA	I	NA	NA	NA	no	no	NA	NA
F0	O	F0.17A	P0	13/11/2013	NA	I	NA	NA	NA	no	no	NA	NA
F0	O	F0.17A	P0	13/11/2013	NA	I	NA	NA	NA	no	no	NA	NA
F0	O	F0.17A	P0	13/11/2013	NA	I	NA	NA	NA	no	no	NA	NA
F0	O	F0.17A	P0	13/11/2013	NA	I	NA	NA	NA	no	no	NA	NA
F0	O	F0.17A	P0	13/11/2013	NA	I	NA	NA	NA	no	no	NA	NA
F0	O	F0.17A	P0	13/11/2013	NA	I	NA	NA	NA	no	no	NA	NA
F0	O	F0.17A	P0	13/11/2013	NA	I	NA	NA	NA	no	no	NA	NA
F0	O	F0.17A	P0	13/11/2013	NA	I	NA	NA	NA	no	no	NA	NA
F0	O	F0.19A	P0	13/11/2013	NA	I	NA	NA	NA	no	no	NA	NA
F0	O	F0.19A	P0	13/11/2013	NA	I	NA	NA	NA	no	no	NA	NA
F0	O	F0.19A	P0	13/11/2013	NA	I	NA	NA	NA	no	no	NA	NA
F0	O	F0.19A	P0	13/11/2013	NA	I	NA	NA	NA	no	no	NA	NA
F0	O	F0.19A	P0	13/11/2013	NA	I	NA	NA	NA	no	no	NA	NA
F0	O	F0.19A	P0	13/11/2013	NA	I	NA	NA	NA	no	no	NA	NA
F0	O	F0.19A	P0	13/11/2013	NA	I	NA	NA	NA	no	no	NA	NA
F0	O	F0.19A	P0	13/11/2013	NA	I	NA	NA	NA	no	no	NA	NA
F0	O	F0.19A	P0	13/11/2013	NA	I	NA	NA	NA	no	no	NA	NA
F0	O	F0.19A	P0	13/11/2013	NA	I	NA	NA	NA	no	no	NA	NA
F0	O	F0.19A	P0	13/11/2013	NA	I	NA	NA	NA	no	no	NA	NA
F0	O	F0.19A	P0	13/11/2013	NA	I	NA	NA	NA	no	no	NA	NA
F0	O	F0.19A	P0	13/11/2013	NA	I	NA	NA	NA	no	no	NA	NA
F0	O	F0.19A	P0	13/11/2013	NA	I	NA	NA	NA	no	no	NA	NA
F0	O	F0.20A	P0	13/11/2013	NA	I	NA	NA	NA	no	no	NA	NA
F0	O	F0.20A	P0	13/11/2013	NA	I	NA	NA	NA	no	no	NA	NA
F0	O	F0.20A	P0	13/11/2013	NA	I	NA	NA	NA	no	no	NA	NA
F0	O	F0.20A	P0	13/11/2013	NA	I	NA	NA	NA	no	no	NA	NA
F0	O	F0.20A	P0	13/11/2013	NA	I	NA	NA	NA	no	no	NA	NA
F0	O	F0.20A	P0	13/11/2013	NA	I	NA	NA	NA	no	no	NA	NA
F0	O	F0.20A	P0	13/11/2013	NA	I	NA	NA	NA	no	no	NA	NA
F0	O	F0.20A	P0	13/11/2013	NA	I	NA	NA	NA	no	no	NA	NA
F0	O	F0.20A	P0	13/11/2013	NA	I	NA	NA	NA	no	no	NA	NA
F0	O	F0.20A	P0	13/11/2013	NA	I	NA	NA	NA	no	no	NA	NA
F0	O	F0.20A	P0	13/11/2013	NA	I	NA	NA	NA	no	no	NA	NA
F0	O	F0.20A	P0	13/11/2013	NA	I	NA	NA	NA	no	no	NA	NA
F0	O	F0.20A	P0	13/11/2013	NA	I	NA	NA	NA	no	no	NA	NA
F0	O	F0.20A	P0	13/11/2013	NA	I	NA	NA	NA	no	no	NA	NA
F0	O	F0.20A	P0	13/11/2013	NA	I	NA	NA	NA	no	no	NA	NA
F0	O	F0.20A	P0	13/11/2013	NA	I	NA	NA	NA	no	no	NA	NA
F0	O	F0.20A	P0	13/11/2013	NA	I	NA	NA	NA	no	no	NA	NA
F0	O	F0.20A	P0	13/11/2013	NA	I	NA	NA	NA	no	no	NA	NA
F0	O	F0.20A	P0	13/11/2013	NA	I	NA	NA	NA	no	no	NA	NA
F0	O	F0.23A	P0	13/11/2013	NA	I	NA	NA	NA	no	no	NA	NA
F0	O	F0.23A	P0	13/11/2013	NA	I	NA	NA	NA	no	no	NA	NA
F0	O	F0.23A	P0	13/11/2013	NA	I	NA	NA	NA	no	no	NA	NA
F0	O	F0.23A	P0	13/11/2013	NA	I	NA	NA	NA	no	no	NA	NA
F0	O	F0.23A	P0	13/11/2013	NA	I	NA	NA	NA	no	no	NA	NA
F0	O	F0.23A	P0	13/11/2013	NA	I	NA	NA	NA	no	no	NA	NA
F0	O	F0.23A	P0	13/11/2013	NA	I	NA	NA	NA	no	no	NA	NA
F0	O	F0.23A	P0	13/11/2013	NA	I	NA	NA	NA	no	no	NA	NA
F0	O	F0.23A	P0	13/11/2013	NA	I	NA	NA	NA	no	no	NA	NA
F0	O	F0.23A	P0	13/11/2013	NA	I	NA	NA	NA	no	no	NA	NA
F0	O	F0.23A	P0	13/11/2013	NA	I	NA	NA	NA	no	no	NA	NA
F0	O	F0.23A	P0	13/11/2013	NA	I	NA	NA	NA	no	no	NA	NA
F0	O	F0.23A	P0	13/11/2013	NA	I	NA	NA	NA	no	no	NA	NA
F0	O	F0.23A	P0	13/11/2013	NA	I	NA	NA	NA	no	no	NA	NA
F0	O	F0.23A	P0	13/11/2013	NA	I	NA	NA	NA	no	no	NA	NA
F0	O	F0.23A	P0	13/11/2013	NA	I	NA	NA	NA	no	no	NA	NA
F0	O	F0.23A	P0	13/11/2013	NA	I	NA	NA	NA	no	no	NA	NA
F0	O	F0.23A	P0	13/11/2013	NA	I	NA	NA	NA	no	no	NA	NA
F0	O	F0.23A	P0	13/11/2013	NA	I	NA	NA	NA	no	no	NA	NA
F0	O	F0.25A	P0	13/11/2013	NA	I	NA	NA	NA	no	no	NA	NA
F0	O	F0.25A	P0	13/11/2013	NA	I	NA	NA	NA	no	no	NA	NA
F0	O	F0.25A	P0	13/11/2013	NA	I	NA	NA	NA	no	no	NA	NA
F0	O	F0.25A	P0	13/11/2013	NA	I	NA	NA	NA	no	no	NA	NA
F0	O	F0.25A	P0	13/11/2013	NA	I	NA	NA	NA	no	no	NA	NA
F0	O	F0.25A	P0	13/11/2013	NA	I	NA	NA	NA	no	no	NA	NA
F0	O	F0.25A	P0	13/11/2013	NA	I	NA	NA	NA	no	no	NA	NA
F0	O	F0.25A	P0	13/11/2013	NA	I	NA	NA	NA	no	no	NA	NA
F0	O	F0.25A	P0	13/11/2013	NA	I	NA	NA	NA	no	no	NA	NA
F0	O	F0.25A	P0	13/11/2013	NA	I	NA	NA	NA	no	no	NA	NA
F0	O	F0.25A	P0	13/11/2013	NA	I	NA	NA	NA	no	no	NA	NA
F0	O	F0.25A	P0	13/11/2013	NA	I	NA	NA	NA	no	no	NA	NA
F0	O	F0.25A	P0	13/11/2013	NA	I	NA	NA	NA	no	no	NA	NA
F0	O	F0.25A	P0	13/11/2013	NA	I	NA	NA	NA	no	no	NA	NA
F0	O	F0.25A	P0	13/11/2013	NA	I	NA	NA	NA	no	no	NA	NA
F0	O	F0.26A	P0	13/11/2013	NA	I	NA	NA	NA	no	no	NA	NA
F0	O	F0.26A	P0	13/11/2013	NA	I	NA	NA	NA	no	no	NA	NA
F0	O	F0.26A	P0	13/11/2013	NA	I	NA	NA	NA	no	no	NA	NA
F0	O	F0.26A	P0	13/11/2013	NA	I	NA	NA	NA	no	no	NA	NA
F0	O	F0.27A	P0	13/11/2013	NA	I	NA	NA	NA	no	no	NA	NA
F0	O	F0.27A	P0	13/11/2013	NA	I	NA	NA	NA	no	no	NA	NA
F0	O	F0.27A	P0	13/11/2013	NA	I	NA	NA	NA	no	no	NA	NA
F0	O	F0.27A	P0	13/11/2013	NA	I	NA	NA	NA	no	no	NA	NA
F0	O	F0.27A	P0	13/11/2013	NA	I	NA	NA	NA	no	no	NA	NA
F0	O	F0.27A	P0	13/11/2013	NA	I	NA	NA	NA	no	no	NA	NA
F0	O	F0.27A	P0	13/11/2013	NA	I	NA	NA	NA	no	no	NA	NA
F0	O	F0.27A	P0	13/11/2013	NA	I	NA	NA	NA	no	no	NA	NA
F0	O	F0.27A	P0	13/11/2013	NA	I	NA	NA	NA	no	no	NA	NA
F0	O	F0.27A	P0	13/11/2013	NA	I	NA	NA	NA	no	no	NA	NA
F0	O	F0.27A	P0	13/11/2013	NA	I	NA	NA	NA	no	no	NA	NA
F0	O	F0.27A	P0	13/11/2013	NA	I	NA	NA	NA	no	no	NA	NA
F0	O	F0.27A	P0	13/11/2013	NA	I	NA	NA	NA	no	no	NA	NA
F0	O	F0.27A	P0	13/11/2013	NA	I	NA	NA	NA	no	no	NA	NA
F0	O	F0.27A	P0	13/11/2013	NA	I	NA	NA	NA	no	no	NA	NA
F0	O	F0.27A	P0	13/11/2013	NA	I	NA	NA	NA	no	no	NA	NA
F0	O	F0.27A	P0	13/11/2013	NA	I	NA	NA	NA	no	no	NA	NA
F0	O	F0.27A	P0	13/11/2013	NA	I	NA	NA	NA	no	no	NA	NA
F0	O	F0.27A	P0	13/11/2013	NA	I	NA	NA	NA	no	no	NA	NA
F0	O	F0.27A	P0	13/11/2013	NA	I	NA	NA	NA	no	no	NA	NA
F0	O	F0.28B	P0	13/11/2013	NA	I	NA	NA	NA	no	no	NA	NA
F0	O	F0.28B	P0	13/11/2013	NA	I	NA	NA	NA	no	no	NA	NA
F0	O	F0.28B	P0	13/11/2013	NA	I	NA	NA	NA	no	no	NA	NA
F0	O	F0.28B	P0	13/11/2013	NA	I	NA	NA	NA	no	no	NA	NA
F0	O	F0.28B	P0	13/11/2013	NA	I	NA	NA	NA	no	no	NA	NA
F0	O	F0.28B	P0	13/11/2013	NA	I	NA	NA	NA	no	no	NA	NA
F0	O	F0.28B	P0	13/11/2013	NA	I	NA	NA	NA	no	no	NA	NA
F0	O	F0.28B	P0	13/11/2013	NA	I	NA	NA	NA	no	no	NA	NA
F0	O	F0.28B	P0	13/11/2013	NA	I	NA	NA	NA	no	no	NA	NA
F0	O	F0.28B	P0	13/11/2013	NA	I	NA	NA	NA	no	no	NA	NA
F0	O	F0.28B	P0	13/11/2013	NA	I	NA	NA	NA	no	no	NA	NA
F0	O	F0.28B	P0	13/11/2013	NA	I	NA	NA	NA	no	no	NA	NA
F0	O	F0.28B	P0	13/11/2013	NA	I	NA	NA	NA	no	no	NA	NA
F0	O	F0.31A	P0	13/11/2013	NA	I	NA	NA	NA	no	no	NA	NA
F0	O	F0.31A	P0	13/11/2013	NA	I	NA	NA	NA	no	no	NA	NA
F0	O	F0.31A	P0	13/11/2013	NA	I	NA	NA	NA	no	no	NA	NA
F0	O	F0.31A	P0	13/11/2013	NA	I	NA	NA	NA	no	no	NA	NA
F0	O	F0.31A	P0	13/11/2013	NA	I	NA	NA	NA	no	no	NA	NA
F0	O	F0.31A	P0	13/11/2013	NA	I	NA	NA	NA	no	no	NA	NA
F0	O	F0.31A	P0	13/11/2013	NA	I	NA	NA	NA	no	no	NA	NA
F0	O	F0.31A	P0	13/11/2013	NA	I	NA	NA	NA	no	no	NA	NA
F0	O	F0.31A	P0	13/11/2013	NA	I	NA	NA	NA	no	no	NA	NA
F0	O	F0.31A	P0	13/11/2013	NA	I	NA	NA	NA	no	no	NA	NA
F0	O	F0.31A	P0	13/11/2013	NA	I	NA	NA	NA	no	no	NA	NA
F0	O	F0.31A	P0	13/11/2013	NA	I	NA	NA	NA	no	no	NA	NA
F0	O	F0.31A	P0	13/11/2013	NA	I	NA	NA	NA	no	no	NA	NA
F0	O	F0.31A	P0	13/11/2013	NA	I	NA	NA	NA	no	no	NA	NA
F0	O	F0.31A	P0	13/11/2013	NA	I	NA	NA	NA	no	no	NA	NA
F0	O	F0.31A	P0	13/11/2013	NA	I	NA	NA	NA	no	no	NA	NA
F0	O	F0.31A	P0	13/11/2013	NA	I	NA	NA	NA	no	no	NA	NA
F0	O	F0.31A	P0	13/11/2013	NA	I	NA	NA	NA	no	no	NA	NA
F0	O	F0.31A	P0	13/11/2013	NA	I	NA	NA	NA	no	no	NA	NA
F0	O	F0.31A	P0	13/11/2013	NA	I	NA	NA	NA	no	no	NA	NA
F0	O	F0.31A	P0	13/11/2013	NA	I	NA	NA	NA	no	no	NA	NA
F0	O	F0.31A	P0	13/11/2013	NA	I	NA	NA	NA	no	no	NA	NA
F0	O	F0.31A	P0	13/11/2013	NA	I	NA	NA	NA	no	no	NA	NA
F0	O	F0.31A	P0	13/11/2013	NA	I	NA	NA	NA	no	no	NA	NA
F0	O	F0.32A	P0	13/11/2013	NA	I	NA	NA	NA	no	no	NA	NA
F0	O	F0.32A	P0	13/11/2013	NA	I	NA	NA	NA	no	no	NA	NA
F0	O	F0.32A	P0	13/11/2013	NA	I	NA	NA	NA	no	no	NA	NA
F0	O	F0.32A	P0	13/11/2013	NA	I	NA	NA	NA	no	no	NA	NA
F0	O	F0.38A	P0	13/11/2013	NA	I	NA	N	NA	no	no	NA	NA
F0	O	F0.38A	P0	13/11/2013	NA	I	NA	N	NA	no	no	NA	NA
F0	O	F0.38A	P0	13/11/2013	NA	I	NA	N	NA	no	no	NA	NA
F0	O	F0.38A	P0	13/11/2013	NA	I	NA	N	NA	no	no	NA	NA
F0	O	F0.38A	P0	13/11/2013	NA	I	NA	N	NA	no	no	NA	NA
F0	O	F0.38A	P0	13/11/2013	NA	I	NA	N	NA	no	no	NA	NA
F0	O	F0.38A	P0	13/11/2013	NA	I	NA	N	NA	no	no	NA	NA
F0	O	F0.38A	P0	13/11/2013	NA	I	NA	N	NA	no	no	NA	NA
F0	O	F0.39A	P0	13/11/2013	NA	I	NA	NA	NA	no	no	NA	NA
F0	O	F0.39A	P0	13/11/2013	NA	I	NA	NA	NA	no	no	NA	NA
F0	O	F0.39A	P0	13/11/2013	NA	I	NA	NA	NA	no	no	NA	NA
F0	O	F0.42A	P0	13/11/2013	NA	I	NA	NA	NA	no	no	NA	NA
F0	O	F0.42A	P0	13/11/2013	NA	I	NA	NA	NA	no	no	NA	NA
F0	O	F0.42A	P0	13/11/2013	NA	I	NA	NA	NA	no	no	NA	NA
F0	O	F0.42A	P0	13/11/2013	NA	I	NA	NA	NA	no	no	NA	NA
F0	O	F0.42A	P0	13/11/2013	NA	I	NA	NA	NA	no	no	NA	NA
F0	O	F0.42A	P0	13/11/2013	NA	I	NA	NA	NA	no	no	NA	NA
F0	O	F0.42A	P0	13/11/2013	NA	I	NA	NA	NA	no	no	NA	NA
F0	O	F0.46A	P0	13/11/2013	NA	I	NA	N	NA	no	no	NA	NA
F0	O	F0.48A	P0	13/11/2013	NA	I	NA	NA	NA	no	no	NA	NA
F0	O	F0.48A	P0	13/11/2013	NA	I	NA	NA	NA	no	no	NA	NA
F0	O	F0.48A	P0	13/11/2013	NA	I	NA	NA	NA	no	no	NA	NA
F0	O	F0.48A	P0	13/11/2013	NA	I	NA	NA	NA	no	no	NA	NA
F0	O	F0.48A	P0	13/11/2013	NA	I	NA	NA	NA	no	no	NA	NA
F0	O	F0.48A	P0	13/11/2013	NA	I	NA	NA	NA	no	no	NA	NA
F0	O	F0.48A	P0	13/11/2013	NA	I	NA	NA	NA	no	no	NA	NA
F0	O	F0.48A	P0	13/11/2013	NA	I	NA	NA	NA	no	no	NA	NA
F0	O	F0.48A	P0	13/11/2013	NA	I	NA	NA	NA	no	no	NA	NA
F0	O	F0.48A	P0	13/11/2013	NA	I	NA	NA	NA	no	no	NA	NA
F0	O	F0.48A	P0	13/11/2013	NA	I	NA	NA	NA	no	no	NA	NA
F0	O	F0.48A	P0	13/11/2013	NA	I	NA	NA	NA	no	no	NA	NA
F0	O	F0.49A	P0	13/11/2013	NA	I	NA	NA	NA	no	no	NA	NA
F0	O	F0.49A	P0	13/11/2013	NA	I	NA	NA	NA	no	no	NA	NA
F0	O	F0.49A	P0	13/11/2013	NA	I	NA	NA	NA	no	no	NA	NA
F0	O	F0.49A	P0	13/11/2013	NA	I	NA	NA	NA	no	no	NA	NA
F0	O	F0.49A	P0	13/11/2013	NA	I	NA	NA	NA	no	no	NA	NA
F0	O	F0.49A	P0	13/11/2013	NA	I	NA	NA	NA	no	no	NA	NA
F0	O	F0.49A	P0	13/11/2013	NA	I	NA	NA	NA	no	no	NA	NA
F0	O	F0.49A	P0	13/11/2013	NA	I	NA	NA	NA	no	no	NA	NA
F0	O	F0.49A	P0	13/11/2013	NA	I	NA	NA	NA	no	no	NA	NA
F0	O	F0.49A	P0	13/11/2013	NA	I	NA	NA	NA	no	no	NA	NA
F0	O	F0.49A	P0	13/11/2013	NA	I	NA	NA	NA	no	no	NA	NA
F0	O	F0.49A	P0	13/11/2013	NA	I	NA	NA	NA	no	no	NA	NA
F0	O	F0.49A	P0	13/11/2013	NA	I	NA	NA	NA	no	no	NA	NA
F0	O	F0.49A	P0	13/11/2013	NA	I	NA	NA	NA	no	no	NA	NA
F0	O	F0.49A	P0	13/11/2013	NA	I	NA	NA	NA	no	no	NA	NA
F0	O	F0.52A	P0	13/11/2013	NA	I	NA	NA	NA	no	no	NA	NA
F0	O	F0.52A	P0	13/11/2013	NA	I	NA	NA	NA	no	no	NA	NA
F0	O	F0.52A	P0	13/11/2013	NA	I	NA	NA	NA	no	no	NA	NA
F0	O	F0.52A	P0	13/11/2013	NA	I	NA	NA	NA	no	no	NA	NA
F0	O	F0.52A	P0	13/11/2013	NA	I	NA	NA	NA	no	no	NA	NA
F0	O	F0.52A	P0	13/11/2013	NA	I	NA	NA	NA	no	no	NA	NA
F0	O	F0.52A	P0	13/11/2013	NA	I	NA	NA	NA	no	no	NA	NA
F0	O	F0.53B	P0	14/11/2013	NA	I	NA	NA	NA	no	no	NA	NA
F0	O	F0.53B	P0	14/11/2013	NA	I	NA	NA	NA	no	no	NA	NA
F0	O	F0.53B	P0	14/11/2013	NA	I	NA	NA	NA	no	no	NA	NA
F0	O	F0.53B	P0	14/11/2013	NA	I	NA	NA	NA	no	no	NA	NA
F0	O	F0.53B	P0	14/11/2013	NA	I	NA	NA	NA	no	no	NA	NA
F0	O	F0.53B	P0	14/11/2013	NA	I	NA	NA	NA	no	no	NA	NA
F0	O	F0.53B	P0	14/11/2013	NA	I	NA	NA	NA	no	no	NA	NA
F0	O	F0.53B	P0	14/11/2013	NA	I	NA	NA	NA	no	no	NA	NA
F0	O	F0.53B	P0	14/11/2013	NA	I	NA	NA	NA	no	no	NA	NA
F0	O	F0.53B	P0	14/11/2013	NA	I	NA	NA	NA	no	no	NA	NA
F0	O	F0.53B	P0	14/11/2013	NA	I	NA	NA	NA	no	no	NA	NA
F0	O	F0.1A	P0	14/11/2013	NA	I	NA	NA	NA	no	no	NA	NA
F0	O	F0.1A	P0	14/11/2013	NA	I	NA	NA	NA	no	no	NA	NA
F0	O	F0.1A	P0	14/11/2013	NA	I	NA	NA	NA	no	no	NA	NA
F0	O	F0.2C	P0	14/11/2013	NA	I	NA	NA	NA	no	no	NA	NA
F0	O	F0.3A	P0	14/11/2013	NA	I	NA	NA	NA	no	no	NA	NA
F0	O	F0.3A	P0	14/11/2013	NA	I	NA	NA	NA	no	no	NA	NA
F0	O	F0.3A	P0	14/11/2013	NA	I	NA	NA	NA	no	no	NA	NA
F0	O	F0.4A	P0	14/11/2013	NA	I	NA	NA	NA	no	no	NA	NA
F0	O	F0.4A	P0	14/11/2013	NA	I	NA	NA	NA	no	no	NA	NA
F0	O	F0.4A	P0	14/11/2013	NA	I	NA	NA	NA	no	no	NA	NA
F0	O	F0.5B	P0	14/11/2013	NA	I	NA	NA	NA	no	no	NA	NA
F0	O	F0.5B	P0	14/11/2013	NA	I	NA	NA	NA	no	no	NA	NA
F0	O	F0.6A	P0	14/11/2013	NA	I	NA	NA	NA	no	no	NA	NA
F0	O	F0.6A	P0	14/11/2013	NA	I	NA	NA	NA	no	no	NA	NA
F0	O	F0.6A	P0	14/11/2013	NA	I	NA	NA	NA	no	no	NA	NA
F0	O	F0.6A	P0	14/11/2013	NA	I	NA	NA	NA	no	no	NA	NA
F0	O	F0.7A	P0	14/11/2013	NA	I	NA	NA	NA	no	no	NA	NA
F0	O	F0.8A	P0	14/11/2013	NA	I	NA	NA	NA	no	no	NA	NA
F0	O	F0.8A	P0	14/11/2013	NA	I	NA	NA	NA	no	no	NA	NA
F0	O	F0.10A	P0	14/11/2013	NA	I	NA	NA	NA	no	no	NA	NA
F0	O	F0.10A	P0	14/11/2013	NA	I	NA	NA	NA	no	no	NA	NA
F0	O	F0.10A	P0	14/11/2013	NA	I	NA	NA	NA	no	no	NA	NA
F0	O	F0.17A	P0	14/11/2013	NA	I	NA	NA	NA	no	no	NA	NA
F0	O	F0.17A	P0	14/11/2013	NA	I	NA	NA	NA	no	no	NA	NA
F0	O	F0.17A	P0	14/11/2013	NA	I	NA	NA	NA	no	no	NA	NA
F0	O	F0.17A	P0	14/11/2013	NA	I	NA	NA	NA	no	no	NA	NA
F0	O	F0.17A	P0	14/11/2013	NA	I	NA	NA	NA	no	no	NA	NA
F0	O	F0.17A	P0	14/11/2013	NA	I	NA	NA	NA	no	no	NA	NA
F0	O	F0.17A	P0	14/11/2013	NA	I	NA	NA	NA	no	no	NA	NA
F0	O	F0.19A	P0	14/11/2013	NA	I	NA	NA	NA	no	no	NA	NA
F0	O	F0.19A	P0	14/11/2013	NA	I	NA	NA	NA	no	no	NA	NA
F0	O	F0.19A	P0	14/11/2013	NA	I	NA	NA	NA	no	no	NA	NA
F0	O	F0.19A	P0	14/11/2013	NA	I	NA	NA	NA	no	no	NA	NA
F0	O	F0.19A	P0	14/11/2013	NA	I	NA	NA	NA	no	no	NA	NA
F0	O	F0.19A	P0	14/11/2013	NA	I	NA	NA	NA	no	no	NA	NA
F0	O	F0.19A	P0	14/11/2013	NA	I	NA	NA	NA	no	no	NA	NA
F0	O	F0.19A	P0	14/11/2013	NA	I	NA	NA	NA	no	no	NA	NA
F0	O	F0.19A	P0	14/11/2013	NA	I	NA	NA	NA	no	no	NA	NA
F0	O	F0.19A	P0	14/11/2013	NA	I	NA	NA	NA	no	no	NA	NA
F0	O	F0.19A	P0	14/11/2013	NA	I	NA	NA	NA	no	no	NA	NA
F0	O	F0.20A	P0	14/11/2013	NA	I	NA	NA	NA	no	no	NA	NA
F0	O	F0.20A	P0	14/11/2013	NA	I	NA	NA	NA	no	no	NA	NA
F0	O	F0.20A	P0	14/11/2013	NA	I	NA	NA	NA	no	no	NA	NA
F0	O	F0.20A	P0	14/11/2013	NA	I	NA	NA	NA	no	no	NA	NA
F0	O	F0.20A	P0	14/11/2013	NA	I	NA	NA	NA	no	no	NA	NA
F0	O	F0.20A	P0	14/11/2013	NA	I	NA	NA	NA	no	no	NA	NA
F0	O	F0.20A	P0	14/11/2013	NA	I	NA	NA	NA	no	no	NA	NA
F0	O	F0.20A	P0	14/11/2013	NA	I	NA	NA	NA	no	no	NA	NA
F0	O	F0.20A	P0	14/11/2013	NA	I	NA	NA	NA	no	no	NA	NA
F0	O	F0.22B	P0	14/11/2013	NA	I	NA	NA	NA	no	no	NA	NA
F0	O	F0.22B	P0	14/11/2013	NA	I	NA	NA	NA	no	no	NA	NA
F0	O	F0.22B	P0	14/11/2013	NA	I	NA	NA	NA	no	no	NA	NA
F0	O	F0.22B	P0	14/11/2013	NA	I	NA	NA	NA	no	no	NA	NA
F0	O	F0.22B	P0	14/11/2013	NA	I	NA	NA	NA	no	no	NA	NA
F0	O	F0.22B	P0	14/11/2013	NA	I	NA	NA	NA	no	no	NA	NA
F0	O	F0.22B	P0	14/11/2013	NA	I	NA	NA	NA	no	no	NA	NA
F0	O	F0.22B	P0	14/11/2013	NA	I	NA	NA	NA	no	no	NA	NA
F0	O	F0.22B	P0	14/11/2013	NA	I	NA	NA	NA	no	no	NA	NA
F0	O	F0.10A	P1	27/11/2013	5.187	I	NA	N	NA	no	no	NA	NA
F0	O	F0.10A	P1	27/11/2013	5.643	I	NA	N	NA	no	no	NA	NA
F0	O	F0.10A	P1	27/11/2013	5.69	I	NA	N	NA	no	no	NA	NA
F0	O	F0.10A	P1	27/11/2013	6.136	I	NA	N	NA	no	no	NA	NA
F0	O	F0.10A	P1	27/11/2013	6.231	I	NA	N	NA	no	no	NA	NA
F0	O	F0.10A	P1	27/11/2013	6.5	I	NA	N	NA	no	no	NA	NA
F0	O	F0.10A	P1	27/11/2013	6.904	I	NA	N	NA	no	no	NA	NA
F0	O	F0.10A	P1	27/11/2013	7.512	I	NA	N	NA	no	no	NA	NA
F0	O	F0.10A	P1	27/11/2013	7.926	I	NA	N	NA	no	no	NA	NA
F0	O	F0.10A	P1	27/11/2013	8.038	I	NA	N	NA	no	no	NA	NA
F0	O	F0.10A	P1	27/11/2013	8.167	I	NA	N	NA	no	no	NA	NA
F0	O	F0.10A	P1	27/11/2013	8.518	I	NA	N	NA	no	no	NA	NA
F0	O	F0.10A	P1	27/11/2013	8.67	I	NA	N	NA	no	no	NA	NA
F0	O	F0.10A	P1	27/11/2013	8.732	I	NA	N	NA	no	no	NA	NA
F0	O	F0.10A	P1	27/11/2013	9.058	I	NA	N	NA	no	no	NA	NA
F0	O	F0.10A	P1	27/11/2013	9.139	I	NA	N	NA	no	no	NA	NA
F0	O	F0.10A	P1	27/11/2013	11.388	I	NA	N	NA	no	no	NA	NA
F0	O	F0.12A	P1	27/11/2013	7.365	I	NA	N	NA	no	no	NA	NA
F0	O	F0.12A	P1	27/11/2013	7.665	I	NA	N	NA	no	no	NA	NA
F0	O	F0.12A	P1	27/11/2013	7.754	I	NA	N	NA	no	no	NA	NA
F0	O	F0.12A	P1	27/11/2013	8.724	I	NA	N	NA	no	no	NA	NA
F0	O	F0.12A	P1	27/11/2013	8.979	I	NA	N	NA	no	no	NA	NA
F0	O	F0.12A	P1	27/11/2013	9.052	I	NA	N	NA	no	no	NA	NA
F0	O	F0.12A	P1	27/11/2013	9.054	I	NA	N	NA	no	no	NA	NA
F0	O	F0.12A	P1	27/11/2013	9.502	I	NA	N	NA	no	no	NA	NA
F0	O	F0.12A	P1	27/11/2013	9.577	I	NA	N	NA	no	no	NA	NA
F0	O	F0.14B	P1	27/11/2013	4.417	I	NA	N	NA	no	no	NA	NA
F0	O	F0.14A	P1	27/11/2013	4.508	I	NA	N	NA	no	no	NA	NA
F0	O	F0.14B	P1	27/11/2013	4.686	I	NA	N	NA	no	no	NA	NA
F0	O	F0.14A	P1	27/11/2013	4.968	I	NA	N	NA	no	no	NA	NA
F0	O	F0.14B	P1	27/11/2013	5.243	I	NA	N	NA	no	no	NA	NA
F0	O	F0.14A	P1	27/11/2013	5.437	I	NA	N	NA	no	no	NA	NA
F0	O	F0.14B	P1	27/11/2013	5.891	I	NA	N	NA	no	no	NA	NA
F0	O	F0.14A	P1	27/11/2013	5.999	I	NA	N	NA	no	no	NA	NA
F0	O	F0.14B	P1	27/11/2013	6.478	I	NA	N	NA	no	no	NA	NA
F0	O	F0.14A	P1	27/11/2013	6.52	I	NA	N	NA	no	no	NA	NA
F0	O	F0.14B	P1	27/11/2013	6.597	I	NA	N	NA	no	no	NA	NA
F0	O	F0.14A	P1	27/11/2013	6.71	I	NA	N	NA	no	no	NA	NA
F0	O	F0.14B	P1	27/11/2013	7.7	I	NA	N	NA	no	no	NA	NA
F0	O	F0.14A	P1	27/11/2013	7.702	I	NA	N	NA	no	no	NA	NA
F0	O	F0.14B	P1	27/11/2013	7.718	I	NA	N	NA	no	no	NA	NA
F0	O	F0.14A	P1	27/11/2013	7.757	I	NA	N	NA	no	no	NA	NA
F0	O	F0.14B	P1	27/11/2013	7.765	I	NA	N	NA	no	no	NA	NA
F0	O	F0.14A	P1	27/11/2013	7.946	I	NA	N	NA	no	no	NA	NA
F0	O	F0.14B	P1	27/11/2013	8.165	I	NA	N	NA	no	no	NA	NA
F0	O	F0.14A	P1	27/11/2013	8.233	I	NA	N	NA	no	no	NA	NA
F0	O	F0.14B	P1	27/11/2013	8.31	I	NA	N	NA	no	no	NA	NA
F0	O	F0.14A	P1	27/11/2013	8.355	I	NA	N	NA	no	no	NA	NA
F0	O	F0.14B	P1	27/11/2013	8.682	I	NA	N	NA	no	no	NA	NA
F0	O	F0.14A	P1	27/11/2013	9.235	I	NA	N	NA	no	no	NA	NA
F0	O	F0.14B	P1	27/11/2013	4.417	I	NA	N	NA	no	no	NA	NA
F0	O	F0.14A	P1	27/11/2013	4.508	I	NA	N	NA	no	no	NA	NA
F0	O	F0.14B	P1	27/11/2013	4.686	I	NA	N	NA	no	no	NA	NA
F0	O	F0.14A	P1	27/11/2013	4.968	I	NA	N	NA	no	no	NA	NA
F0	O	F0.14B	P1	27/11/2013	5.243	I	NA	N	NA	no	no	NA	NA
F0	O	F0.14A	P1	27/11/2013	5.437	I	NA	N	NA	no	no	NA	NA
F0	O	F0.14B	P1	27/11/2013	5.891	I	NA	N	NA	no	no	NA	NA
F0	O	F0.14A	P1	27/11/2013	5.999	I	NA	N	NA	no	no	NA	NA
F0	O	F0.14B	P1	27/11/2013	6.478	I	NA	N	NA	no	no	NA	NA
F0	O	F0.14A	P1	27/11/2013	6.52	I	NA	N	NA	no	no	NA	NA
F0	O	F0.14B	P1	27/11/2013	6.597	I	NA	N	NA	no	no	NA	NA
F0	O	F0.14A	P1	27/11/2013	6.71	I	NA	N	NA	no	no	NA	NA
F0	O	F0.14B	P1	27/11/2013	7.7	I	NA	N	NA	no	no	NA	NA
F0	O	F0.14A	P1	27/11/2013	7.702	I	NA	N	NA	no	no	NA	NA
F0	O	F0.14B	P1	27/11/2013	7.718	I	NA	N	NA	no	no	NA	NA
F0	O	F0.14A	P1	27/11/2013	7.757	I	NA	N	NA	no	no	NA	NA
F0	O	F0.14B	P1	27/11/2013	7.765	I	NA	N	NA	no	no	NA	NA
F0	O	F0.14A	P1	27/11/2013	7.946	I	NA	N	NA	no	no	NA	NA
F0	O	F0.14B	P1	27/11/2013	8.165	I	NA	N	NA	no	no	NA	NA
F0	O	F0.14A	P1	27/11/2013	8.233	I	NA	N	NA	no	no	NA	NA
F0	O	F0.14B	P1	27/11/2013	8.31	I	NA	N	NA	no	no	NA	NA
F0	O	F0.14A	P1	27/11/2013	8.355	I	NA	N	NA	no	no	NA	NA
F0	O	F0.14B	P1	27/11/2013	8.682	I	NA	N	NA	no	no	NA	NA
F0	O	F0.14A	P1	27/11/2013	9.235	I	NA	N	NA	no	no	NA	NA
F0	O	F0.15A	P1	27/11/2013	5.1	I	NA	N	NA	no	no	NA	NA
F0	O	F0.15A	P1	27/11/2013	6.318	I	NA	N	NA	no	no	NA	NA
F0	O	F0.15A	P1	27/11/2013	6.331	I	NA	N	NA	no	no	NA	NA
F0	O	F0.15A	P1	27/11/2013	6.34	I	NA	N	NA	no	no	NA	NA
F0	O	F0.15A	P1	27/11/2013	6.853	I	NA	N	NA	no	no	NA	NA
F0	O	F0.15A	P1	27/11/2013	6.899	I	NA	N	NA	no	no	NA	NA
F0	O	F0.15A	P1	27/11/2013	7.03	I	NA	N	NA	no	no	NA	NA
F0	O	F0.15A	P1	27/11/2013	7.072	I	NA	N	NA	no	no	NA	NA
F0	O	F0.15A	P1	27/11/2013	7.142	I	NA	N	NA	no	no	NA	NA
F0	O	F0.15A	P1	27/11/2013	7.213	I	NA	N	NA	no	no	NA	NA
F0	O	F0.15A	P1	27/11/2013	7.304	I	NA	N	NA	no	no	NA	NA
F0	O	F0.15A	P1	27/11/2013	7.44	I	NA	N	NA	no	no	NA	NA
F0	O	F0.15A	P1	27/11/2013	7.503	I	NA	N	NA	no	no	NA	NA
F0	O	F0.15A	P1	27/11/2013	7.71	I	NA	N	NA	no	no	NA	NA
F0	O	F0.15A	P1	27/11/2013	7.782	I	NA	N	NA	no	no	NA	NA
F0	O	F0.15A	P1	27/11/2013	7.797	I	NA	N	NA	no	no	NA	NA
F0	O	F0.15A	P1	27/11/2013	7.801	I	NA	N	NA	no	no	NA	NA
F0	O	F0.15A	P1	27/11/2013	7.81	I	NA	N	NA	no	no	NA	NA
F0	O	F0.15A	P1	27/11/2013	7.852	I	NA	N	NA	no	no	NA	NA
F0	O	F0.15A	P1	27/11/2013	7.902	I	NA	N	NA	no	no	NA	NA
F0	O	F0.15A	P1	27/11/2013	8.095	I	NA	N	NA	no	no	NA	NA
F0	O	F0.15A	P1	27/11/2013	8.105	I	NA	N	NA	no	no	NA	NA
F0	O	F0.15A	P1	27/11/2013	8.202	I	NA	N	NA	no	no	NA	NA
F0	O	F0.15A	P1	27/11/2013	8.24	I	NA	N	NA	no	no	NA	NA
F0	O	F0.15A	P1	27/11/2013	8.312	I	NA	N	NA	no	no	NA	NA
F0	O	F0.15A	P1	27/11/2013	8.496	I	NA	N	NA	no	no	NA	NA
F0	O	F0.15A	P1	27/11/2013	8.812	I	NA	N	NA	no	no	NA	NA
F0	O	F0.15A	P1	27/11/2013	8.828	I	NA	N	NA	no	no	NA	NA
F0	O	F0.15A	P1	27/11/2013	9.173	I	NA	N	NA	no	no	NA	NA
F0	O	F0.15A	P1	27/11/2013	9.4	I	NA	N	NA	no	no	NA	NA
F0	O	F0.17A	P1	27/11/2013	5.14	I	NA	N	NA	no	no	NA	NA
F0	O	F0.17A	P1	27/11/2013	5.857	I	NA	N	NA	no	no	NA	NA
F0	O	F0.17A	P1	27/11/2013	6.157	I	NA	N	NA	no	no	NA	NA
F0	O	F0.17A	P1	27/11/2013	6.513	I	NA	N	NA	no	no	NA	NA
F0	O	F0.17A	P1	27/11/2013	6.567	I	NA	N	NA	no	no	NA	NA
F0	O	F0.17A	P1	27/11/2013	6.913	I	NA	N	NA	no	no	NA	NA
F0	O	F0.17A	P1	27/11/2013	7.033	I	NA	N	NA	no	no	NA	NA
F0	O	F0.17A	P1	27/11/2013	7.042	I	NA	N	NA	no	no	NA	NA
F0	O	F0.17A	P1	27/11/2013	7.09	I	NA	N	NA	no	no	NA	NA
F0	O	F0.17A	P1	27/11/2013	7.14	I	NA	N	NA	no	no	NA	NA
F0	O	F0.17A	P1	27/11/2013	7.197	I	NA	N	NA	no	no	NA	NA
F0	O	F0.17A	P1	27/11/2013	7.523	I	NA	N	NA	no	no	NA	NA
F0	O	F0.17A	P1	27/11/2013	7.53	I	NA	N	NA	no	no	NA	NA
F0	O	F0.17A	P1	27/11/2013	7.575	I	NA	N	NA	no	no	NA	NA
F0	O	F0.17A	P1	27/11/2013	7.843	I	NA	N	NA	no	no	NA	NA
F0	O	F0.17A	P1	27/11/2013	8.014	I	NA	N	NA	no	no	NA	NA
F0	O	F0.17A	P1	27/11/2013	8.16	I	NA	N	NA	no	no	NA	NA
F0	O	F0.17A	P1	27/11/2013	8.349	I	NA	N	NA	no	no	NA	NA
F0	O	F0.17A	P1	27/11/2013	8.424	I	NA	N	NA	no	no	NA	NA
F0	O	F0.17A	P1	27/11/2013	9.713	I	NA	N	NA	no	no	NA	NA
F0	O	F0.17A	P1	27/11/2013	10.319	I	NA	N	NA	no	no	NA	NA
F0	O	F0.19A	P1	27/11/2013	7.57	I	NA	N	NA	no	no	NA	NA
F0	O	F0.19A	P1	27/11/2013	6.039	I	NA	N	NA	no	no	NA	NA
F0	O	F0.19A	P1	27/11/2013	6.073	I	NA	N	NA	no	no	NA	NA
F0	O	F0.19A	P1	27/11/2013	8.381	I	NA	N	NA	no	no	NA	NA
F0	O	F0.19A	P1	27/11/2013	7.056	I	NA	N	NA	no	no	NA	NA
F0	O	F0.19A	P1	27/11/2013	5.915	I	NA	N	NA	no	no	NA	NA
F0	O	F0.19A	P1	27/11/2013	7.335	I	NA	N	NA	no	no	NA	NA
F0	O	F0.19A	P1	27/11/2013	7.226	I	NA	N	NA	no	no	NA	NA
F0	O	F0.19A	P1	27/11/2013	5.257	I	NA	N	NA	no	no	NA	NA
F0	O	F0.19A	P1	27/11/2013	8.324	I	NA	N	NA	no	no	NA	NA
F0	O	F0.19A	P1	27/11/2013	9.05	I	NA	N	NA	no	no	NA	NA
F0	O	F0.19A	P1	27/11/2013	8.371	I	NA	N	NA	no	no	NA	NA
F0	O	F0.19A	P1	27/11/2013	8.223	I	NA	N	NA	no	no	NA	NA
F0	O	F0.19A	P1	27/11/2013	7.797	I	NA	N	NA	no	no	NA	NA
F0	O	F0.19A	P1	27/11/2013	7.568	I	NA	N	NA	no	no	NA	NA
F0	O	F0.19A	P1	27/11/2013	7.283	I	NA	N	NA	no	no	NA	NA
F0	O	F0.19A	P1	27/11/2013	4.554	I	NA	N	NA	no	no	NA	NA
F0	O	F0.19A	P1	27/11/2013	7.532	I	NA	N	NA	no	no	NA	NA
F0	O	F0.19A	P1	27/11/2013	7.771	I	NA	N	NA	no	no	NA	NA
F0	O	F0.19A	P1	27/11/2013	6.551	I	NA	N	NA	no	no	NA	NA
F0	O	F0.19A	P1	27/11/2013	7.664	I	NA	N	NA	no	no	NA	NA
F0	O	F0.19A	P1	27/11/2013	7.888	I	NA	N	NA	no	no	NA	NA
F0	O	F0.19A	P1	27/11/2013	5.392	I	NA	N	NA	no	no	NA	NA
F0	O	F0.19A	P1	27/11/2013	6.189	I	NA	N	NA	no	no	NA	NA
F0	O	F0.19A	P1	27/11/2013	10.108	I	NA	N	NA	no	no	NA	NA
F0	O	F0.19A	P1	27/11/2013	7.133	I	NA	N	NA	no	no	NA	NA
F0	O	F0.19A	P1	27/11/2013	7.16	I	NA	N	NA	no	no	NA	NA
F0	O	F0.19A	P1	27/11/2013	7.02	I	NA	N	NA	no	no	NA	NA
F0	O	F0.19A	P1	27/11/2013	7.37	I	NA	N	NA	no	no	NA	NA
F0	O	F0.1A	P1	27/11/2013	4.946	I	NA	N	NA	no	no	NA	NA
F0	O	F0.1A	P1	27/11/2013	5.131	I	NA	N	NA	no	no	NA	NA
F0	O	F0.1A	P1	27/11/2013	5.844	I	NA	N	NA	no	no	NA	NA
F0	O	F0.1A	P1	27/11/2013	5.958	I	NA	N	NA	no	no	NA	NA
F0	O	F0.1A	P1	27/11/2013	7.22	I	NA	N	NA	no	no	NA	NA
F0	O	F0.1A	P1	27/11/2013	8.176	I	NA	N	NA	no	no	NA	NA
F0	O	F0.1A	P1	27/11/2013	8.653	I	NA	N	NA	no	no	NA	NA
F0	O	F0.1A	P1	27/11/2013	8.732	I	NA	N	NA	no	no	NA	NA
F0	O	F0.1A	P1	27/11/2013	9.378	I	NA	N	NA	no	no	NA	NA
F0	O	F0.1A	P1	27/11/2013	9.545	I	NA	N	NA	no	no	NA	NA
F0	O	F0.1A	P1	27/11/2013	9.585	I	NA	N	NA	no	no	NA	NA
F0	O	F0.1A	P1	27/11/2013	9.675	I	NA	N	NA	no	no	NA	NA
F0	O	F0.1A	P1	27/11/2013	9.697	I	NA	N	NA	no	no	NA	NA
F0	O	F0.20A	P1	27/11/2013	4.568	I	NA	N	NA	no	no	NA	NA
F0	O	F0.20A	P1	27/11/2013	5.555	I	NA	N	NA	no	no	NA	NA
F0	O	F0.20A	P1	27/11/2013	5.995	I	NA	N	NA	no	no	NA	NA
F0	O	F0.20A	P1	27/11/2013	6.284	I	NA	N	NA	no	no	NA	NA
F0	O	F0.20A	P1	27/11/2013	6.323	I	NA	N	NA	no	no	NA	NA
F0	O	F0.20A	P1	27/11/2013	6.559	I	NA	N	NA	no	no	NA	NA
F0	O	F0.20A	P1	27/11/2013	6.767	I	NA	N	NA	no	no	NA	NA
F0	O	F0.20A	P1	27/11/2013	7.046	I	NA	N	NA	no	no	NA	NA
F0	O	F0.20A	P1	27/11/2013	7.082	I	NA	N	NA	no	no	NA	NA
F0	O	F0.20A	P1	27/11/2013	7.43	I	NA	N	NA	no	no	NA	NA
F0	O	F0.20A	P1	27/11/2013	7.61	I	NA	N	NA	no	no	NA	NA
F0	O	F0.20A	P1	27/11/2013	7.897	I	NA	N	NA	no	no	NA	NA
F0	O	F0.20A	P1	27/11/2013	8.273	I	NA	N	NA	no	no	NA	NA
F0	O	F0.20A	P1	27/11/2013	8.437	I	NA	N	NA	no	no	NA	NA
F0	O	F0.22A	P1	27/11/2013	5.757	I	NA	N	NA	no	no	NA	NA
F0	O	F0.22A	P1	27/11/2013	7.057	I	NA	N	NA	no	no	NA	NA
F0	O	F0.22A	P1	27/11/2013	7.645	I	NA	N	NA	no	no	NA	NA
F0	O	F0.22A	P1	27/11/2013	7.815	I	NA	N	NA	no	no	NA	NA
F0	O	F0.22A	P1	27/11/2013	7.856	I	NA	N	NA	no	no	NA	NA
F0	O	F0.22A	P1	27/11/2013	8.038	I	NA	N	NA	no	no	NA	NA
F0	O	F0.22A	P1	27/11/2013	8.062	I	NA	N	NA	no	no	NA	NA
F0	O	F0.22A	P1	27/11/2013	8.108	I	NA	N	NA	no	no	NA	NA
F0	O	F0.22A	P1	27/11/2013	8.137	I	NA	N	NA	no	no	NA	NA
F0	O	F0.22A	P1	27/11/2013	8.573	I	NA	N	NA	no	no	NA	NA
F0	O	F0.22A	P1	27/11/2013	8.584	I	NA	N	NA	no	no	NA	NA
F0	O	F0.22A	P1	27/11/2013	8.628	I	NA	N	NA	no	no	NA	NA
F0	O	F0.22A	P1	27/11/2013	8.628	I	NA	N	NA	no	no	NA	NA
F0	O	F0.22A	P1	27/11/2013	8.749	I	NA	N	NA	no	no	NA	NA
F0	O	F0.22A	P1	27/11/2013	8.8	I	NA	N	NA	no	no	NA	NA
F0	O	F0.22A	P1	27/11/2013	8.898	I	NA	N	NA	no	no	NA	NA
F0	O	F0.22A	P1	27/11/2013	8.909	I	NA	N	NA	no	no	NA	NA
F0	O	F0.22A	P1	27/11/2013	9.237	I	NA	N	NA	no	no	NA	NA
F0	O	F0.22A	P1	27/11/2013	9.271	I	NA	N	NA	no	no	NA	NA
F0	O	F0.22A	P1	27/11/2013	9.332	I	NA	N	NA	no	no	NA	NA
F0	O	F0.22A	P1	27/11/2013	9.509	I	NA	N	NA	no	no	NA	NA
F0	O	F0.22A	P1	27/11/2013	9.551	I	NA	N	NA	no	no	NA	NA
F0	O	F0.22A	P1	27/11/2013	9.725	I	NA	N	NA	no	no	NA	NA
F0	O	F0.22A	P1	27/11/2013	10.052	I	NA	N	NA	no	no	NA	NA
F0	O	F0.22A	P1	27/11/2013	10.148	I	NA	N	NA	no	no	NA	NA
F0	O	F0.22B	P1	27/11/2013	7.028668953	I	NA	N	NA	no	no	NA	NA
F0	O	F0.22B	P1	27/11/2013	7.533602068	I	NA	N	NA	no	no	NA	NA
F0	O	F0.22B	P1	27/11/2013	7.623367955	I	NA	N	NA	no	no	NA	NA
F0	O	F0.22B	P1	27/11/2013	7.717622136	I	NA	N	NA	no	no	NA	NA
F0	O	F0.22B	P1	27/11/2013	7.770359595	I	NA	N	NA	no	no	NA	NA
F0	O	F0.22B	P1	27/11/2013	7.815	I	NA	N	NA	no	no	NA	NA
F0	O	F0.22B	P1	27/11/2013	7.856	I	NA	N	NA	no	no	NA	NA
F0	O	F0.22B	P1	27/11/2013	8.038	I	NA	N	NA	no	no	NA	NA
F0	O	F0.22B	P1	27/11/2013	8.039657256	I	NA	N	NA	no	no	NA	NA
F0	O	F0.22B	P1	27/11/2013	8.062	I	NA	N	NA	no	no	NA	NA
F0	O	F0.22B	P1	27/11/2013	8.08790642	I	NA	N	NA	no	no	NA	NA
F0	O	F0.22B	P1	27/11/2013	8.090150567	I	NA	N	NA	no	no	NA	NA
F0	O	F0.22B	P1	27/11/2013	8.138399731	I	NA	N	NA	no	no	NA	NA
F0	O	F0.22B	P1	27/11/2013	8.168	I	NA	N	NA	no	no	NA	NA
F0	O	F0.22B	P1	27/11/2013	8.17542816	I	NA	N	NA	no	no	NA	NA
F0	O	F0.22B	P1	27/11/2013	8.584	I	NA	N	NA	no	no	NA	NA
F0	O	F0.22B	P1	27/11/2013	9.591	I	NA	N	NA	no	no	NA	NA
F0	O	F0.22B	P1	27/11/2013	9.617	I	NA	N	NA	no	no	NA	NA
F0	O	F0.22B	P1	27/11/2013	8.628	I	NA	N	NA	no	no	NA	NA
F0	O	F0.22B	P1	27/11/2013	9.495	I	NA	N	NA	no	no	NA	NA
F0	O	F0.22B	P1	27/11/2013	8.668018465	I	NA	N	NA	no	no	NA	NA
F0	O	F0.22B	P1	27/11/2013	8.749	I	NA	N	NA	no	no	NA	NA
F0	O	F0.22B	P1	27/11/2013	8.8	I	NA	N	NA	no	no	NA	NA
F0	O	F0.22B	P1	27/11/2013	8.898	I	NA	N	NA	no	no	NA	NA
F0	O	F0.22B	P1	27/11/2013	8.909	I	NA	N	NA	no	no	NA	NA
F0	O	F0.23A	P1	27/11/2013	4.52	I	NA	N	NA	no	no	NA	NA
F0	O	F0.23A	P1	27/11/2013	4.618	I	NA	N	NA	no	no	NA	NA
F0	O	F0.23A	P1	27/11/2013	4.704	I	NA	N	NA	no	no	NA	NA
F0	O	F0.23A	P1	27/11/2013	4.743	I	NA	N	NA	no	no	NA	NA
F0	O	F0.23A	P1	27/11/2013	5.11	I	NA	N	NA	no	no	NA	NA
F0	O	F0.23A	P1	27/11/2013	5.296	I	NA	N	NA	no	no	NA	NA
F0	O	F0.23A	P1	27/11/2013	5.352	I	NA	N	NA	no	no	NA	NA
F0	O	F0.23A	P1	27/11/2013	5.6	I	NA	N	NA	no	no	NA	NA
F0	O	F0.23A	P1	27/11/2013	5.889	I	NA	N	NA	no	no	NA	NA
F0	O	F0.23A	P1	27/11/2013	5.889	I	NA	N	NA	no	no	NA	NA
F0	O	F0.23A	P1	27/11/2013	6.085	I	NA	N	NA	no	no	NA	NA
F0	O	F0.23A	P1	27/11/2013	6.158	I	NA	N	NA	no	no	NA	NA
F0	O	F0.23A	P1	27/11/2013	6.168	I	NA	N	NA	no	no	NA	NA
F0	O	F0.23A	P1	27/11/2013	6.244	I	NA	N	NA	no	no	NA	NA
F0	O	F0.23A	P1	27/11/2013	6.258	I	NA	N	NA	no	no	NA	NA
F0	O	F0.23A	P1	27/11/2013	6.318	I	NA	N	NA	no	no	NA	NA
F0	O	F0.23A	P1	27/11/2013	6.42	I	NA	N	NA	no	no	NA	NA
F0	O	F0.23A	P1	27/11/2013	6.651	I	NA	N	NA	no	no	NA	NA
F0	O	F0.23A	P1	27/11/2013	6.676	I	NA	N	NA	no	no	NA	NA
F0	O	F0.23A	P1	27/11/2013	6.731	I	NA	N	NA	no	no	NA	NA
F0	O	F0.23A	P1	27/11/2013	6.864	I	NA	N	NA	no	no	NA	NA
F0	O	F0.23A	P1	27/11/2013	6.874	I	NA	N	NA	no	no	NA	NA
F0	O	F0.23A	P1	27/11/2013	7.068	I	NA	N	NA	no	no	NA	NA
F0	O	F0.23A	P1	27/11/2013	7.072	I	NA	N	NA	no	no	NA	NA
F0	O	F0.23A	P1	27/11/2013	7.193	I	NA	N	NA	no	no	NA	NA
F0	O	F0.23A	P1	27/11/2013	7.604	I	NA	N	NA	no	no	NA	NA
F0	O	F0.23A	P1	27/11/2013	7.902	I	NA	N	NA	no	no	NA	NA
F0	O	F0.23A	P1	27/11/2013	7.97	I	NA	N	NA	no	no	NA	NA
F0	O	F0.23A	P1	27/11/2013	8.135	I	NA	N	NA	no	no	NA	NA
F0	O	F0.23A	P1	27/11/2013	8.345	I	NA	N	NA	no	no	NA	NA
F0	O	F0.23A	P1	27/11/2013	8.44	I	NA	N	NA	no	no	NA	NA
F0	O	F0.23A	P1	27/11/2013	8.625	I	NA	N	NA	no	no	NA	NA
F0	O	F0.23A	P1	27/11/2013	8.909	I	NA	N	NA	no	no	NA	NA
F0	O	F0.23A	P1	27/11/2013	9.304	I	NA	N	NA	no	no	NA	NA
F0	O	F0.23A	P1	27/11/2013	9.734	I	NA	N	NA	no	no	NA	NA
F0	O	F0.25A	P1	27/11/2013	4.27	I	NA	N	NA	no	no	NA	NA
F0	O	F0.25A	P1	27/11/2013	6.995	I	NA	N	NA	no	no	NA	NA
F0	O	F0.25A	P1	27/11/2013	4.773	I	NA	N	NA	no	no	NA	NA
F0	O	F0.25A	P1	27/11/2013	7.13	I	NA	N	NA	no	no	NA	NA
F0	O	F0.25A	P1	27/11/2013	7.387	I	NA	N	NA	no	no	NA	NA
F0	O	F0.25A	P1	27/11/2013	7.392	I	NA	N	NA	no	no	NA	NA
F0	O	F0.25A	P1	27/11/2013	6.026	I	NA	N	NA	no	no	NA	NA
F0	O	F0.25A	P1	27/11/2013	8.035	I	NA	N	NA	no	no	NA	NA
F0	O	F0.25A	P1	27/11/2013	7.902	I	NA	N	NA	no	no	NA	NA
F0	O	F0.25A	P1	27/11/2013	6.421	I	NA	N	NA	no	no	NA	NA
F0	O	F0.25A	P1	27/11/2013	6.618	I	NA	N	NA	no	no	NA	NA
F0	O	F0.25A	P1	27/11/2013	8.685	I	NA	N	NA	no	no	NA	NA
F0	O	F0.26A	P1	27/11/2013	4.617	I	NA	N	NA	no	no	NA	NA
F0	O	F0.26A	P1	27/11/2013	4.86	I	NA	N	NA	no	no	NA	NA
F0	O	F0.26A	P1	27/11/2013	4.902	I	NA	N	NA	no	no	NA	NA
F0	O	F0.26A	P1	27/11/2013	4.932	I	NA	N	NA	no	no	NA	NA
F0	O	F0.26A	P1	27/11/2013	5.147	I	NA	N	NA	no	no	NA	NA
F0	O	F0.26A	P1	27/11/2013	5.586	I	NA	N	NA	no	no	NA	NA
F0	O	F0.26A	P1	27/11/2013	5.749	I	NA	N	NA	no	no	NA	NA
F0	O	F0.26A	P1	27/11/2013	5.816	I	NA	N	NA	no	no	NA	NA
F0	O	F0.26A	P1	27/11/2013	6.035	I	NA	N	NA	no	no	NA	NA
F0	O	F0.26A	P1	27/11/2013	6.155	I	NA	N	NA	no	no	NA	NA
F0	O	F0.26A	P1	27/11/2013	6.168	I	NA	N	NA	no	no	NA	NA
F0	O	F0.26A	P1	27/11/2013	6.172	I	NA	N	NA	no	no	NA	NA
F0	O	F0.26A	P1	27/11/2013	6.403	I	NA	N	NA	no	no	NA	NA
F0	O	F0.26A	P1	27/11/2013	6.489	I	NA	N	NA	no	no	NA	NA
F0	O	F0.26A	P1	27/11/2013	6.58	I	NA	N	NA	no	no	NA	NA
F0	O	F0.26A	P1	27/11/2013	6.747	I	NA	N	NA	no	no	NA	NA
F0	O	F0.26A	P1	27/11/2013	6.903	I	NA	N	NA	no	no	NA	NA
F0	O	F0.26A	P1	27/11/2013	6.907	I	NA	N	NA	no	no	NA	NA
F0	O	F0.26A	P1	27/11/2013	6.914	I	NA	N	NA	no	no	NA	NA
F0	O	F0.26A	P1	27/11/2013	6.977	I	NA	N	NA	no	no	NA	NA
F0	O	F0.26A	P1	27/11/2013	7.055	I	NA	N	NA	no	no	NA	NA
F0	O	F0.26A	P1	27/11/2013	7.056	I	NA	N	NA	no	no	NA	NA
F0	O	F0.26A	P1	27/11/2013	7.169	I	NA	N	NA	no	no	NA	NA
F0	O	F0.26A	P1	27/11/2013	7.507	I	NA	N	NA	no	no	NA	NA
F0	O	F0.26A	P1	27/11/2013	7.771	I	NA	N	NA	no	no	NA	NA
F0	O	F0.26A	P1	27/11/2013	7.875	I	NA	N	NA	no	no	NA	NA
F0	O	F0.26A	P1	27/11/2013	8.296	I	NA	N	NA	no	no	NA	NA
F0	O	F0.26A	P1	27/11/2013	8.372	I	NA	N	NA	no	no	NA	NA
F0	O	F0.26A	P1	27/11/2013	8.574	I	NA	N	NA	no	no	NA	NA
F0	O	F0.26A	P1	27/11/2013	8.623	I	NA	N	NA	no	no	NA	NA
F0	O	F0.26A	P1	27/11/2013	8.822	I	NA	N	NA	no	no	NA	NA
F0	O	F0.26A	P1	27/11/2013	8.998	I	NA	N	NA	no	no	NA	NA
F0	O	F0.26A	P1	27/11/2013	9.034	I	NA	N	NA	no	no	NA	NA
F0	O	F0.26A	P1	27/11/2013	9.142	I	NA	N	NA	no	no	NA	NA
F0	O	F0.26A	P1	27/11/2013	9.282	I	NA	N	NA	no	no	NA	NA
F0	O	F0.26A	P1	27/11/2013	9.364	I	NA	N	NA	no	no	NA	NA
F0	O	F0.26A	P1	27/11/2013	9.479	I	NA	N	NA	no	no	NA	NA
F0	O	F0.26A	P1	27/11/2013	9.58	I	NA	N	NA	no	no	NA	NA
F0	O	F0.26A	P1	27/11/2013	9.929	I	NA	N	NA	no	no	NA	NA
F0	O	F0.26A	P1	27/11/2013	10.323	I	NA	N	NA	no	no	NA	NA
F0	O	F0.27A	P1	27/11/2013	5.352	I	NA	N	NA	no	no	NA	NA
F0	O	F0.27A	P1	27/11/2013	5.641	I	NA	N	NA	no	no	NA	NA
F0	O	F0.27A	P1	27/11/2013	5.735	I	NA	N	NA	no	no	NA	NA
F0	O	F0.27A	P1	27/11/2013	5.737	I	NA	N	NA	no	no	NA	NA
F0	O	F0.27A	P1	27/11/2013	5.861	I	NA	N	NA	no	no	NA	NA
F0	O	F0.27A	P1	27/11/2013	6.064	I	NA	N	NA	no	no	NA	NA
F0	O	F0.27A	P1	27/11/2013	6.201	I	NA	N	NA	no	no	NA	NA
F0	O	F0.27A	P1	27/11/2013	6.329	I	NA	N	NA	no	no	NA	NA
F0	O	F0.27A	P1	27/11/2013	6.357	I	NA	N	NA	no	no	NA	NA
F0	O	F0.27A	P1	27/11/2013	6.457	I	NA	N	NA	no	no	NA	NA
F0	O	F0.27A	P1	27/11/2013	6.479	I	NA	N	NA	no	no	NA	NA
F0	O	F0.27A	P1	27/11/2013	6.597	I	NA	N	NA	no	no	NA	NA
F0	O	F0.27A	P1	27/11/2013	6.706	I	NA	N	NA	no	no	NA	NA
F0	O	F0.27A	P1	27/11/2013	6.727	I	NA	N	NA	no	no	NA	NA
F0	O	F0.27A	P1	27/11/2013	6.857	I	NA	N	NA	no	no	NA	NA
F0	O	F0.27A	P1	27/11/2013	6.937	I	NA	N	NA	no	no	NA	NA
F0	O	F0.27A	P1	27/11/2013	7.085	I	NA	N	NA	no	no	NA	NA
F0	O	F0.27A	P1	27/11/2013	7.12	I	NA	N	NA	no	no	NA	NA
F0	O	F0.27A	P1	27/11/2013	7.303	I	NA	N	NA	no	no	NA	NA
F0	O	F0.27A	P1	27/11/2013	7.476	I	NA	N	NA	no	no	NA	NA
F0	O	F0.27A	P1	27/11/2013	7.535	I	NA	N	NA	no	no	NA	NA
F0	O	F0.27A	P1	27/11/2013	7.54	I	NA	N	NA	no	no	NA	NA
F0	O	F0.27A	P1	27/11/2013	7.632	I	NA	N	NA	no	no	NA	NA
F0	O	F0.27A	P1	27/11/2013	7.986	I	NA	N	NA	no	no	NA	NA
F0	O	F0.27A	P1	27/11/2013	8.058	I	NA	N	NA	no	no	NA	NA
F0	O	F0.27A	P1	27/11/2013	8.329	I	NA	N	NA	no	no	NA	NA
F0	O	F0.27A	P1	27/11/2013	8.439	I	NA	N	NA	no	no	NA	NA
F0	O	F0.27A	P1	27/11/2013	8.802	I	NA	N	NA	no	no	NA	NA
F0	O	F0.28A	P1	27/11/2013	4.842860396	I	NA	N	NA	no	no	NA	NA
F0	O	F0.28A	P1	27/11/2013	4.847	I	NA	N	NA	no	no	NA	NA
F0	O	F0.28A	P1	27/11/2013	4.859	I	NA	N	NA	no	no	NA	NA
F0	O	F0.28A	P1	27/11/2013	4.962	I	NA	N	NA	no	no	NA	NA
F0	O	F0.28A	P1	27/11/2013	4.971	I	NA	N	NA	no	no	NA	NA
F0	O	F0.28A	P1	27/11/2013	5.455	I	NA	N	NA	no	no	NA	NA
F0	O	F0.28A	P1	27/11/2013	5.498747438	I	NA	N	NA	no	no	NA	NA
F0	O	F0.28A	P1	27/11/2013	5.544295149	I	NA	N	NA	no	no	NA	NA
F0	O	F0.28A	P1	27/11/2013	5.56	I	NA	N	NA	no	no	NA	NA
F0	O	F0.28A	P1	27/11/2013	5.676	I	NA	N	NA	no	no	NA	NA
F0	O	F0.28A	P1	27/11/2013	5.798	I	NA	N	NA	no	no	NA	NA
F0	O	F0.28A	P1	27/11/2013	6.061	I	NA	N	NA	no	no	NA	NA
F0	O	F0.28A	P1	27/11/2013	6.068093828	I	NA	N	NA	no	no	NA	NA
F0	O	F0.28A	P1	27/11/2013	6.157	I	NA	N	NA	no	no	NA	NA
F0	O	F0.28A	P1	27/11/2013	6.159	I	NA	N	NA	no	no	NA	NA
F0	O	F0.28A	P1	27/11/2013	6.181	I	NA	N	NA	no	no	NA	NA
F0	O	F0.28A	P1	27/11/2013	6.219	I	NA	N	NA	no	no	NA	NA
F0	O	F0.28A	P1	27/11/2013	6.282168071	I	NA	N	NA	no	no	NA	NA
F0	O	F0.28A	P1	27/11/2013	6.413	I	NA	N	NA	no	no	NA	NA
F0	O	F0.28A	P1	27/11/2013	6.476884537	I	NA	N	NA	no	no	NA	NA
F0	O	F0.28A	P1	27/11/2013	6.541	I	NA	N	NA	no	no	NA	NA
F0	O	F0.28A	P1	27/11/2013	6.589	I	NA	N	NA	no	no	NA	NA
F0	O	F0.28A	P1	27/11/2013	6.614	I	NA	N	NA	no	no	NA	NA
F0	O	F0.28A	P1	27/11/2013	6.704	I	NA	N	NA	no	no	NA	NA
F0	O	F0.28A	P1	27/11/2013	7.475	I	NA	N	NA	no	no	NA	NA
F0	O	F0.28A	P1	27/11/2013	8.256	I	NA	N	NA	no	no	NA	NA
F0	O	F0.28A	P1	27/11/2013	8.409	I	NA	N	NA	no	no	NA	NA
F0	O	F0.28A	P1	27/11/2013	9.297	I	NA	N	NA	no	no	NA	NA
F0	O	F0.28A	P1	27/11/2013	9.391	I	NA	N	NA	no	no	NA	NA
F0	O	F0.28A	P1	27/11/2013	13.593	I	NA	N	NA	no	no	NA	NA
F0	O	F0.28B	P1	27/11/2013	5.122	I	NA	N	NA	no	no	NA	NA
F0	O	F0.28B	P1	27/11/2013	5.148	I	NA	N	NA	no	no	NA	NA
F0	O	F0.28B	P1	27/11/2013	5.166	I	NA	N	NA	no	no	NA	NA
F0	O	F0.28B	P1	27/11/2013	5.235	I	NA	N	NA	no	no	NA	NA
F0	O	F0.28B	P1	27/11/2013	5.254	I	NA	N	NA	no	no	NA	NA
F0	O	F0.28B	P1	27/11/2013	5.258	I	NA	N	NA	no	no	NA	NA
F0	O	F0.28B	P1	27/11/2013	5.317	I	NA	N	NA	no	no	NA	NA
F0	O	F0.28B	P1	27/11/2013	5.39	I	NA	N	NA	no	no	NA	NA
F0	O	F0.28B	P1	27/11/2013	5.454	I	NA	N	NA	no	no	NA	NA
F0	O	F0.28B	P1	27/11/2013	5.455	I	NA	N	NA	no	no	NA	NA
F0	O	F0.28B	P1	27/11/2013	5.498747438	I	NA	N	NA	no	no	NA	NA
F0	O	F0.28B	P1	27/11/2013	5.544295149	I	NA	N	NA	no	no	NA	NA
F0	O	F0.28B	P1	27/11/2013	5.56	I	NA	N	NA	no	no	NA	NA
F0	O	F0.28B	P1	27/11/2013	5.676	I	NA	N	NA	no	no	NA	NA
F0	O	F0.28B	P1	27/11/2013	5.798	I	NA	N	NA	no	no	NA	NA
F0	O	F0.28B	P1	27/11/2013	5.81	I	NA	N	NA	no	no	NA	NA
F0	O	F0.28B	P1	27/11/2013	5.843	I	NA	N	NA	no	no	NA	NA
F0	O	F0.28B	P1	27/11/2013	5.884	I	NA	N	NA	no	no	NA	NA
F0	O	F0.28B	P1	27/11/2013	5.948	I	NA	N	NA	no	no	NA	NA
F0	O	F0.28B	P1	27/11/2013	6.035	I	NA	N	NA	no	no	NA	NA
F0	O	F0.28B	P1	27/11/2013	6.589	I	NA	N	NA	no	no	NA	NA
F0	O	F0.28B	P1	27/11/2013	6.614	I	NA	N	NA	no	no	NA	NA
F0	O	F0.28B	P1	27/11/2013	6.704	I	NA	N	NA	no	no	NA	NA
F0	O	F0.28B	P1	27/11/2013	6.712593942	I	NA	N	NA	no	no	NA	NA
F0	O	F0.28B	P1	27/11/2013	6.99840583	I	NA	N	NA	no	no	NA	NA
F0	O	F0.28B	P1	27/11/2013	7.088	I	NA	N	NA	no	no	NA	NA
F0	O	F0.28B	P1	27/11/2013	7.38	I	NA	N	NA	no	no	NA	NA
F0	O	F0.28B	P1	27/11/2013	7.385	I	NA	N	NA	no	no	NA	NA
F0	O	F0.28B	P1	27/11/2013	7.475	I	NA	N	NA	no	no	NA	NA
F0	O	F0.28B	P1	27/11/2013	8.256	I	NA	N	NA	no	no	NA	NA
F0	O	F0.28B	P1	27/11/2013	8.409	I	NA	N	NA	no	no	NA	NA
F0	O	F0.28B	P1	27/11/2013	9.297	I	NA	N	NA	no	no	NA	NA
F0	O	F0.28B	P1	27/11/2013	9.391	I	NA	N	NA	no	no	NA	NA
F0	O	F0.28B	P1	27/11/2013	13.593	I	NA	N	NA	no	no	NA	NA
F0	O	F0.29A	P1	27/11/2013	6.36	I	NA	N	NA	no	no	NA	NA
F0	O	F0.29A	P1	27/11/2013	6.864	I	NA	N	NA	no	no	NA	NA
F0	O	F0.29A	P1	27/11/2013	7.219	I	NA	N	NA	no	no	NA	NA
F0	O	F0.29A	P1	27/11/2013	9.307	I	NA	N	NA	no	no	NA	NA
F0	O	F0.29A	P1	27/11/2013	9.825	I	NA	N	NA	no	no	NA	NA
F0	O	F0.29A	P1	27/11/2013	10.046	I	NA	N	NA	no	no	NA	NA
F0	O	F0.29A	P1	27/11/2013	10.107	I	NA	N	NA	no	no	NA	NA
F0	O	F0.29A	P1	27/11/2013	10.242	I	NA	N	NA	no	no	NA	NA
F0	O	F0.29A	P1	27/11/2013	10.634	I	NA	N	NA	no	no	NA	NA
F0	O	F0.2A	P1	27/11/2013	4.991	I	NA	N	NA	no	no	NA	NA
F0	O	F0.2B	P1	27/11/2013	5.311	I	NA	N	NA	no	no	NA	NA
F0	O	F0.2B	P1	27/11/2013	5.548	I	NA	N	NA	no	no	NA	NA
F0	O	F0.2A	P1	27/11/2013	5.532	I	NA	N	NA	no	no	NA	NA
F0	O	F0.2B	P1	27/11/2013	5.688	I	NA	N	NA	no	no	NA	NA
F0	O	F0.2B	P1	27/11/2013	6.055	I	NA	N	NA	no	no	NA	NA
F0	O	F0.2A	P1	27/11/2013	5.549	I	NA	N	NA	no	no	NA	NA
F0	O	F0.2B	P1	27/11/2013	6.232	I	NA	N	NA	no	no	NA	NA
F0	O	F0.2B	P1	27/11/2013	6.344	I	NA	N	NA	no	no	NA	NA
F0	O	F0.2A	P1	27/11/2013	5.759	I	NA	N	NA	no	no	NA	NA
F0	O	F0.2B	P1	27/11/2013	6.46	I	NA	N	NA	no	no	NA	NA
F0	O	F0.2B	P1	27/11/2013	6.553	I	NA	N	NA	no	no	NA	NA
F0	O	F0.2A	P1	27/11/2013	6.113	I	NA	N	NA	no	no	NA	NA
F0	O	F0.2B	P1	27/11/2013	6.856	I	NA	N	NA	no	no	NA	NA
F0	O	F0.2B	P1	27/11/2013	6.95	I	NA	N	NA	no	no	NA	NA
F0	O	F0.2A	P1	27/11/2013	6.298	I	NA	N	NA	no	no	NA	NA
F0	O	F0.2B	P1	27/11/2013	7.043	I	NA	N	NA	no	no	NA	NA
F0	O	F0.2B	P1	27/11/2013	7.164	I	NA	N	NA	no	no	NA	NA
F0	O	F0.2A	P1	27/11/2013	6.45	I	NA	N	NA	no	no	NA	NA
F0	O	F0.2B	P1	27/11/2013	7.177	I	NA	N	NA	no	no	NA	NA
F0	O	F0.2B	P1	27/11/2013	7.269	I	NA	N	NA	no	no	NA	NA
F0	O	F0.2A	P1	27/11/2013	6.505	I	NA	N	NA	no	no	NA	NA
F0	O	F0.2B	P1	27/11/2013	7.339	I	NA	N	NA	no	no	NA	NA
F0	O	F0.2B	P1	27/11/2013	7.444	I	NA	N	NA	no	no	NA	NA
F0	O	F0.2A	P1	27/11/2013	6.843	I	NA	N	NA	no	no	NA	NA
F0	O	F0.2B	P1	27/11/2013	7.475	I	NA	N	NA	no	no	NA	NA
F0	O	F0.2B	P1	27/11/2013	7.525	I	NA	N	NA	no	no	NA	NA
F0	O	F0.2A	P1	27/11/2013	6.941	I	NA	N	NA	no	no	NA	NA
F0	O	F0.2B	P1	27/11/2013	7.563	I	NA	N	NA	no	no	NA	NA
F0	O	F0.2B	P1	27/11/2013	7.6	I	NA	N	NA	no	no	NA	NA
F0	O	F0.2A	P1	27/11/2013	7.042	I	NA	N	NA	no	no	NA	NA
F0	O	F0.2B	P1	27/11/2013	7.636	I	NA	N	NA	no	no	NA	NA
F0	O	F0.2B	P1	27/11/2013	7.731	I	NA	N	NA	no	no	NA	NA
F0	O	F0.2A	P1	27/11/2013	7.105	I	NA	N	NA	no	no	NA	NA
F0	O	F0.2B	P1	27/11/2013	7.91	I	NA	N	NA	no	no	NA	NA
F0	O	F0.2B	P1	27/11/2013	8.034	I	NA	N	NA	no	no	NA	NA
F0	O	F0.2A	P1	27/11/2013	7.171	I	NA	N	NA	no	no	NA	NA
F0	O	F0.2B	P1	27/11/2013	8.062	I	NA	N	NA	no	no	NA	NA
F0	O	F0.2B	P1	27/11/2013	8.139	I	NA	N	NA	no	no	NA	NA
F0	O	F0.2A	P1	27/11/2013	7.245	I	NA	N	NA	no	no	NA	NA
F0	O	F0.2B	P1	27/11/2013	8.255	I	NA	N	NA	no	no	NA	NA
F0	O	F0.2B	P1	27/11/2013	8.461	I	NA	N	NA	no	no	NA	NA
F0	O	F0.2A	P1	27/11/2013	7.274	I	NA	N	NA	no	no	NA	NA
F0	O	F0.2B	P1	27/11/2013	8.716	I	NA	N	NA	no	no	NA	NA
F0	O	F0.2B	P1	27/11/2013	8.812	I	NA	N	NA	no	no	NA	NA
F0	O	F0.2A	P1	27/11/2013	7.411	I	NA	N	NA	no	no	NA	NA
F0	O	F0.2B	P1	27/11/2013	8.915	I	NA	N	NA	no	no	NA	NA
F0	O	F0.2A	P1	27/11/2013	7.468	I	NA	N	NA	no	no	NA	NA
F0	O	F0.2A	P1	27/11/2013	7.508	I	NA	N	NA	no	no	NA	NA
F0	O	F0.2A	P1	27/11/2013	7.537	I	NA	N	NA	no	no	NA	NA
F0	O	F0.2A	P1	27/11/2013	7.588	I	NA	N	NA	no	no	NA	NA
F0	O	F0.2A	P1	27/11/2013	7.611	I	NA	N	NA	no	no	NA	NA
F0	O	F0.2A	P1	27/11/2013	7.722	I	NA	N	NA	no	no	NA	NA
F0	O	F0.2A	P1	27/11/2013	7.843	I	NA	N	NA	no	no	NA	NA
F0	O	F0.2A	P1	27/11/2013	8.024	I	NA	N	NA	no	no	NA	NA
F0	O	F0.2A	P1	27/11/2013	8.046	I	NA	N	NA	no	no	NA	NA
F0	O	F0.2A	P1	27/11/2013	8.095	I	NA	N	NA	no	no	NA	NA
F0	O	F0.2A	P1	27/11/2013	8.255	I	NA	N	NA	no	no	NA	NA
F0	O	F0.2A	P1	27/11/2013	8.438	I	NA	N	NA	no	no	NA	NA
F0	O	F0.2A	P1	27/11/2013	8.647	I	NA	N	NA	no	no	NA	NA
F0	O	F0.2A	P1	27/11/2013	8.812	I	NA	N	NA	no	no	NA	NA
F0	O	F0.2C	P1	27/11/2013	5.532	I	NA	N	NA	no	no	NA	NA
F0	O	F0.2C	P1	27/11/2013	5.549	I	NA	N	NA	no	no	NA	NA
F0	O	F0.2C	P1	27/11/2013	5.748	I	NA	N	NA	no	no	NA	NA
F0	O	F0.2C	P1	27/11/2013	6.076	I	NA	N	NA	no	no	NA	NA
F0	O	F0.2C	P1	27/11/2013	6.283	I	NA	N	NA	no	no	NA	NA
F0	O	F0.2C	P1	27/11/2013	6.421	I	NA	N	NA	no	no	NA	NA
F0	O	F0.2C	P1	27/11/2013	6.471	I	NA	N	NA	no	no	NA	NA
F0	O	F0.2C	P1	27/11/2013	6.565	I	NA	N	NA	no	no	NA	NA
F0	O	F0.2C	P1	27/11/2013	6.882	I	NA	N	NA	no	no	NA	NA
F0	O	F0.2C	P1	27/11/2013	6.973	I	NA	N	NA	no	no	NA	NA
F0	O	F0.2C	P1	27/11/2013	7.105	I	NA	N	NA	no	no	NA	NA
F0	O	F0.2C	P1	27/11/2013	7.171	I	NA	N	NA	no	no	NA	NA
F0	O	F0.2C	P1	27/11/2013	7.217	I	NA	N	NA	no	no	NA	NA
F0	O	F0.2C	P1	27/11/2013	7.272	I	NA	N	NA	no	no	NA	NA
F0	O	F0.2C	P1	27/11/2013	7.369	I	NA	N	NA	no	no	NA	NA
F0	O	F0.2C	P1	27/11/2013	7.462	I	NA	N	NA	no	no	NA	NA
F0	O	F0.2C	P1	27/11/2013	7.503	I	NA	N	NA	no	no	NA	NA
F0	O	F0.2C	P1	27/11/2013	7.525	I	NA	N	NA	no	no	NA	NA
F0	O	F0.2C	P1	27/11/2013	7.588	I	NA	N	NA	no	no	NA	NA
F0	O	F0.2C	P1	27/11/2013	7.604	I	NA	N	NA	no	no	NA	NA
F0	O	F0.2C	P1	27/11/2013	7.64	I	NA	N	NA	no	no	NA	NA
F0	O	F0.2C	P1	27/11/2013	7.808	I	NA	N	NA	no	no	NA	NA
F0	O	F0.2C	P1	27/11/2013	8.008	I	NA	N	NA	no	no	NA	NA
F0	O	F0.2C	P1	27/11/2013	8.046	I	NA	N	NA	no	no	NA	NA
F0	O	F0.2C	P1	27/11/2013	8.092	I	NA	N	NA	no	no	NA	NA
F0	O	F0.2C	P1	27/11/2013	8.171	I	NA	N	NA	no	no	NA	NA
F0	O	F0.2C	P1	27/11/2013	8.348	I	NA	N	NA	no	no	NA	NA
F0	O	F0.2C	P1	27/11/2013	8.473	I	NA	N	NA	no	no	NA	NA
F0	O	F0.2C	P1	27/11/2013	8.777	I	NA	N	NA	no	no	NA	NA
F0	O	F0.2C	P1	27/11/2013	8.875	I	NA	N	NA	no	no	NA	NA
F0	O	F0.2C	P1	27/11/2013	9.037	I	NA	N	NA	no	no	NA	NA
F0	O	F0.2C	P1	27/11/2013	9.056	I	NA	N	NA	no	no	NA	NA
F0	O	F0.2C	P1	27/11/2013	9.101	I	NA	N	NA	no	no	NA	NA
F0	O	F0.2C	P1	27/11/2013	9.17	I	NA	N	NA	no	no	NA	NA
F0	O	F0.2C	P1	27/11/2013	9.267	I	NA	N	NA	no	no	NA	NA
F0	O	F0.2C	P1	27/11/2013	9.313	I	NA	N	NA	no	no	NA	NA
F0	O	F0.2C	P1	27/11/2013	9.485	I	NA	N	NA	no	no	NA	NA
F0	O	F0.2C	P1	27/11/2013	9.666	I	NA	N	NA	no	no	NA	NA
F0	O	F0.2C	P1	27/11/2013	10.233	I	NA	N	NA	no	no	NA	NA
F0	O	F0.30A	P1	27/11/2013	6.413	I	NA	N	NA	no	no	NA	NA
F0	O	F0.30A	P1	27/11/2013	6.974	I	NA	N	NA	no	no	NA	NA
F0	O	F0.30A	P1	27/11/2013	7.215	I	NA	N	NA	no	no	NA	NA
F0	O	F0.30A	P1	27/11/2013	7.229	I	NA	N	NA	no	no	NA	NA
F0	O	F0.30A	P1	27/11/2013	7.409	I	NA	N	NA	no	no	NA	NA
F0	O	F0.30A	P1	27/11/2013	7.629	I	NA	N	NA	no	no	NA	NA
F0	O	F0.30A	P1	27/11/2013	7.793	I	NA	N	NA	no	no	NA	NA
F0	O	F0.30A	P1	27/11/2013	7.92	I	NA	N	NA	no	no	NA	NA
F0	O	F0.30A	P1	27/11/2013	7.924	I	NA	N	NA	no	no	NA	NA
F0	O	F0.30A	P1	27/11/2013	8.047	I	NA	N	NA	no	no	NA	NA
F0	O	F0.30A	P1	27/11/2013	8.184	I	NA	N	NA	no	no	NA	NA
F0	O	F0.30A	P1	27/11/2013	8.301	I	NA	N	NA	no	no	NA	NA
F0	O	F0.30A	P1	27/11/2013	8.313	I	NA	N	NA	no	no	NA	NA
F0	O	F0.30A	P1	27/11/2013	8.547	I	NA	N	NA	no	no	NA	NA
F0	O	F0.30A	P1	27/11/2013	8.679	I	NA	N	NA	no	no	NA	NA
F0	O	F0.30A	P1	27/11/2013	8.723	I	NA	N	NA	no	no	NA	NA
F0	O	F0.30A	P1	27/11/2013	8.747	I	NA	N	NA	no	no	NA	NA
F0	O	F0.30A	P1	27/11/2013	8.753	I	NA	N	NA	no	no	NA	NA
F0	O	F0.30A	P1	27/11/2013	8.911	I	NA	N	NA	no	no	NA	NA
F0	O	F0.30A	P1	27/11/2013	8.912	I	NA	N	NA	no	no	NA	NA
F0	O	F0.30A	P1	27/11/2013	9.135	I	NA	N	NA	no	no	NA	NA
F0	O	F0.30A	P1	27/11/2013	9.162	I	NA	N	NA	no	no	NA	NA
F0	O	F0.30A	P1	27/11/2013	9.18	I	NA	N	NA	no	no	NA	NA
F0	O	F0.30A	P1	27/11/2013	9.775	I	NA	N	NA	no	no	NA	NA
F0	O	F0.30A	P1	27/11/2013	9.799	I	NA	N	NA	no	no	NA	NA
F0	O	F0.31A	P1	27/11/2013	6.91	I	NA	N	NA	no	no	NA	NA
F0	O	F0.31A	P1	27/11/2013	6.838	I	NA	N	NA	no	no	NA	NA
F0	O	F0.31A	P1	27/11/2013	6.074	I	NA	N	NA	no	no	NA	NA
F0	O	F0.31A	P1	27/11/2013	5.138	I	NA	N	NA	no	no	NA	NA
F0	O	F0.31A	P1	27/11/2013	6.487	I	NA	N	NA	no	no	NA	NA
F0	O	F0.31A	P1	27/11/2013	5.074	I	NA	N	NA	no	no	NA	NA
F0	O	F0.31A	P1	27/11/2013	4.731	I	NA	N	NA	no	no	NA	NA
F0	O	F0.31A	P1	27/11/2013	7.277	I	NA	N	NA	no	no	NA	NA
F0	O	F0.31A	P1	27/11/2013	7.093	I	NA	N	NA	no	no	NA	NA
F0	O	F0.31A	P1	27/11/2013	7.069	I	NA	N	NA	no	no	NA	NA
F0	O	F0.31A	P1	27/11/2013	8.336	I	NA	N	NA	no	no	NA	NA
F0	O	F0.31A	P1	27/11/2013	5.8	I	NA	N	NA	no	no	NA	NA
F0	O	F0.31A	P1	27/11/2013	5.767	I	NA	N	NA	no	no	NA	NA
F0	O	F0.31A	P1	27/11/2013	5.251	I	NA	N	NA	no	no	NA	NA
F0	O	F0.31A	P1	27/11/2013	8.304	I	NA	N	NA	no	no	NA	NA
F0	O	F0.31A	P1	27/11/2013	7.541	I	NA	N	NA	no	no	NA	NA
F0	O	F0.31A	P1	27/11/2013	7.922	I	NA	N	NA	no	no	NA	NA
F0	O	F0.31A	P1	27/11/2013	6.699	I	NA	N	NA	no	no	NA	NA
F0	O	F0.31A	P1	27/11/2013	7.228	I	NA	N	NA	no	no	NA	NA
F0	O	F0.31A	P1	27/11/2013	6.1	I	NA	N	NA	no	no	NA	NA
F0	O	F0.31A	P1	27/11/2013	6.799	I	NA	N	NA	no	no	NA	NA
F0	O	F0.31A	P1	27/11/2013	5.558	I	NA	N	NA	no	no	NA	NA
F0	O	F0.31A	P1	27/11/2013	8.094	I	NA	N	NA	no	no	NA	NA
F0	O	F0.31A	P1	27/11/2013	4.355	I	NA	N	NA	no	no	NA	NA
F0	O	F0.32A	P1	27/11/2013	6.472	I	NA	N	NA	no	no	NA	NA
F0	O	F0.32A	P1	27/11/2013	6.992	I	NA	N	NA	no	no	NA	NA
F0	O	F0.32A	P1	27/11/2013	7.29	I	NA	N	NA	no	no	NA	NA
F0	O	F0.32A	P1	27/11/2013	7.327	I	NA	N	NA	no	no	NA	NA
F0	O	F0.32A	P1	27/11/2013	7.609	I	NA	N	NA	no	no	NA	NA
F0	O	F0.32A	P1	27/11/2013	7.631	I	NA	N	NA	no	no	NA	NA
F0	O	F0.32A	P1	27/11/2013	7.83	I	NA	N	NA	no	no	NA	NA
F0	O	F0.32A	P1	27/11/2013	7.99	I	NA	N	NA	no	no	NA	NA
F0	O	F0.32A	P1	27/11/2013	8	I	NA	N	NA	no	no	NA	NA
F0	O	F0.32A	P1	27/11/2013	8.282	I	NA	N	NA	no	no	NA	NA
F0	O	F0.32A	P1	27/11/2013	8.713	I	NA	N	NA	no	no	NA	NA
F0	O	F0.32A	P1	27/11/2013	8.95	I	NA	N	NA	no	no	NA	NA
F0	O	F0.32A	P1	27/11/2013	9.118	I	NA	N	NA	no	no	NA	NA
F0	O	F0.32A	P1	27/11/2013	9.208	I	NA	N	NA	no	no	NA	NA
F0	O	F0.34A	P1	27/11/2013	8.73	I	NA	N	NA	no	no	NA	NA
F0	O	F0.34A	P1	27/11/2013	9.43	I	NA	N	NA	no	no	NA	NA
F0	O	F0.36A	P1	27/11/2013	7.463	I	NA	N	NA	no	no	NA	NA
F0	O	F0.36A	P1	27/11/2013	8.245	I	NA	N	NA	no	no	NA	NA
F0	O	F0.36A	P1	27/11/2013	9.837	I	NA	N	NA	no	no	NA	NA
F0	O	F0.36A	P1	27/11/2013	9.049	I	NA	N	NA	no	no	NA	NA
F0	O	F0.36A	P1	27/11/2013	8.279	I	NA	N	NA	no	no	NA	NA
F0	O	F0.36A	P1	27/11/2013	6.274	I	NA	N	NA	no	no	NA	NA
F0	O	F0.36A	P1	27/11/2013	7.72	I	NA	N	NA	no	no	NA	NA
F0	O	F0.36A	P1	27/11/2013	8.454	I	NA	N	NA	no	no	NA	NA
F0	O	F0.36A	P1	27/11/2013	7.033	I	NA	N	NA	no	no	NA	NA
F0	O	F0.36A	P1	27/11/2013	8.279	I	NA	N	NA	no	no	NA	NA
F0	O	F0.36A	P1	27/11/2013	6.241	I	NA	N	NA	no	no	NA	NA
F0	O	F0.36A	P1	27/11/2013	7.087	I	NA	N	NA	no	no	NA	NA
F0	O	F0.36A	P1	27/11/2013	7.716	I	NA	N	NA	no	no	NA	NA
F0	O	F0.36A	P1	27/11/2013	6.621	I	NA	N	NA	no	no	NA	NA
F0	O	F0.36A	P1	27/11/2013	7.243	I	NA	N	NA	no	no	NA	NA
F0	O	F0.36A	P1	27/11/2013	8.12	I	NA	N	NA	no	no	NA	NA
F0	O	F0.36A	P1	27/11/2013	8.609	I	NA	N	NA	no	no	NA	NA
F0	O	F0.36A	P1	27/11/2013	8.671	I	NA	N	NA	no	no	NA	NA
F0	O	F0.36A	P1	27/11/2013	7.981	I	NA	N	NA	no	no	NA	NA
F0	O	F0.36A	P1	27/11/2013	8.034	I	NA	N	NA	no	no	NA	NA
F0	O	F0.36A	P1	27/11/2013	7.961	I	NA	N	NA	no	no	NA	NA
F0	O	F0.36A	P1	27/11/2013	8.191	I	NA	N	NA	no	no	NA	NA
F0	O	F0.36A	P1	27/11/2013	6.946	I	NA	N	NA	no	no	NA	NA
F0	O	F0.36A	P1	27/11/2013	7.119	I	NA	N	NA	no	no	NA	NA
F0	O	F0.36A	P1	27/11/2013	7.992	I	NA	N	NA	no	no	NA	NA
F0	O	F0.36A	P1	27/11/2013	8.27	I	NA	N	NA	no	no	NA	NA
F0	O	F0.36A	P1	27/11/2013	7.288	I	NA	N	NA	no	no	NA	NA
F0	O	F0.36A	P1	27/11/2013	9.043	I	NA	N	NA	no	no	NA	NA
F0	O	F0.36A	P1	27/11/2013	8.721	I	NA	N	NA	no	no	NA	NA
F0	O	F0.36A	P1	27/11/2013	7.745	I	NA	N	NA	no	no	NA	NA
F0	O	F0.37A	P1	27/11/2013	8.214124294	I	NA	N	NA	no	no	NA	NA
F0	O	F0.37A	P1	27/11/2013	8.491525424	I	NA	N	NA	no	no	NA	NA
F0	O	F0.38A	P1	27/11/2013	7.935	I	NA	N	NA	no	no	NA	NA
F0	O	F0.38A	P1	27/11/2013	8.293	I	NA	N	NA	no	no	NA	NA
F0	O	F0.38A	P1	27/11/2013	8.405	I	NA	N	NA	no	no	NA	NA
F0	O	F0.38A	P1	27/11/2013	8.535	I	NA	N	NA	no	no	NA	NA
F0	O	F0.38A	P1	27/11/2013	8.573	I	NA	N	NA	no	no	NA	NA
F0	O	F0.38A	P1	27/11/2013	8.939	I	NA	N	NA	no	no	NA	NA
F0	O	F0.38A	P1	27/11/2013	9.001	I	NA	N	NA	no	no	NA	NA
F0	O	F0.38A	P1	27/11/2013	9.217	I	NA	N	NA	no	no	NA	NA
F0	O	F0.38A	P1	27/11/2013	9.27	I	NA	N	NA	no	no	NA	NA
F0	O	F0.38A	P1	27/11/2013	9.298	I	NA	N	NA	no	no	NA	NA
F0	O	F0.38A	P1	27/11/2013	9.425	I	NA	N	NA	no	no	NA	NA
F0	O	F0.38A	P1	27/11/2013	9.643	I	NA	N	NA	no	no	NA	NA
F0	O	F0.39A	P1	27/11/2013	8.792	I	NA	N	NA	no	no	NA	NA
F0	O	F0.39A	P1	27/11/2013	9.192	I	NA	N	NA	no	no	NA	NA
F0	O	F0.39A	P1	27/11/2013	9.497	I	NA	N	NA	no	no	NA	NA
F0	O	F0.39A	P1	27/11/2013	7.98	I	NA	N	NA	no	no	NA	NA
F0	O	F0.3A	P1	27/11/2013	6.109	I	NA	N	NA	no	no	NA	NA
F0	O	F0.3A	P1	27/11/2013	7.79	I	NA	N	NA	no	no	NA	NA
F0	O	F0.3A	P1	27/11/2013	7.917	I	NA	N	NA	no	no	NA	NA
F0	O	F0.3A	P1	27/11/2013	8.034	I	NA	N	NA	no	no	NA	NA
F0	O	F0.3A	P1	27/11/2013	8.282	I	NA	N	NA	no	no	NA	NA
F0	O	F0.3A	P1	27/11/2013	8.288	I	NA	N	NA	no	no	NA	NA
F0	O	F0.3A	P1	27/11/2013	8.405	I	NA	N	NA	no	no	NA	NA
F0	O	F0.3A	P1	27/11/2013	8.494	I	NA	N	NA	no	no	NA	NA
F0	O	F0.3A	P1	27/11/2013	8.524	I	NA	N	NA	no	no	NA	NA
F0	O	F0.3A	P1	27/11/2013	8.919	I	NA	N	NA	no	no	NA	NA
F0	O	F0.3A	P1	27/11/2013	8.958	I	NA	N	NA	no	no	NA	NA
F0	O	F0.3A	P1	27/11/2013	9.23	I	NA	N	NA	no	no	NA	NA
F0	O	F0.41A	P1	27/11/2013	6.006	I	NA	N	NA	no	no	NA	NA
F0	O	F0.41A	P1	27/11/2013	6.106	I	NA	N	NA	no	no	NA	NA
F0	O	F0.41A	P1	27/11/2013	6.870560748	I	NA	N	NA	no	no	NA	NA
F0	O	F0.41A	P1	27/11/2013	7.010747664	I	NA	N	NA	no	no	NA	NA
F0	O	F0.41A	P1	27/11/2013	7.107	I	NA	N	NA	no	no	NA	NA
F0	O	F0.41A	P1	27/11/2013	7.26	I	NA	N	NA	no	no	NA	NA
F0	O	F0.41A	P1	27/11/2013	7.277570094	I	NA	N	NA	no	no	NA	NA
F0	O	F0.41A	P1	27/11/2013	7.354205608	I	NA	N	NA	no	no	NA	NA
F0	O	F0.41A	P1	27/11/2013	7.376	I	NA	N	NA	no	no	NA	NA
F0	O	F0.41A	P1	27/11/2013	7.401	I	NA	N	NA	no	no	NA	NA
F0	O	F0.41A	P1	27/11/2013	7.511682243	I	NA	N	NA	no	no	NA	NA
F0	O	F0.41A	P1	27/11/2013	7.514	I	NA	N	NA	no	no	NA	NA
F0	O	F0.41A	P1	27/11/2013	7.732	I	NA	N	NA	no	no	NA	NA
F0	O	F0.41A	P1	27/11/2013	7.792990654	I	NA	N	NA	no	no	NA	NA
F0	O	F0.41A	P1	27/11/2013	7.818224299	I	NA	N	NA	no	no	NA	NA
F0	O	F0.41A	P1	27/11/2013	7.818224299	I	NA	N	NA	no	no	NA	NA
F0	O	F0.41A	P1	27/11/2013	7.836	I	NA	N	NA	no	no	NA	NA
F0	O	F0.41A	P1	27/11/2013	7.864	I	NA	N	NA	no	no	NA	NA
F0	O	F0.41A	P1	27/11/2013	7.921495327	I	NA	N	NA	no	no	NA	NA
F0	O	F0.41A	P1	27/11/2013	7.974	I	NA	N	NA	no	no	NA	NA
F0	O	F0.41A	P1	27/11/2013	7.981775701	I	NA	N	NA	no	no	NA	NA
F0	O	F0.41A	P1	27/11/2013	8.007943925	I	NA	N	NA	no	no	NA	NA
F0	O	F0.41A	P1	27/11/2013	8.177	I	NA	N	NA	no	no	NA	NA
F0	O	F0.41A	P1	27/11/2013	8.185981308	I	NA	N	NA	no	no	NA	NA
F0	O	F0.41A	P1	27/11/2013	8.258	I	NA	N	NA	no	no	NA	NA
F0	O	F0.41A	P1	27/11/2013	8.273831776	I	NA	N	NA	no	no	NA	NA
F0	O	F0.41A	P1	27/11/2013	8.542523365	I	NA	N	NA	no	no	NA	NA
F0	O	F0.41A	P1	27/11/2013	8.721028037	I	NA	N	NA	no	no	NA	NA
F0	O	F0.41A	P1	27/11/2013	8.788	I	NA	N	NA	no	no	NA	NA
F0	O	F0.41A	P1	27/11/2013	8.962149533	I	NA	N	NA	no	no	NA	NA
F0	O	F0.41A	P1	27/11/2013	9.215887851	I	NA	N	NA	no	no	NA	NA
F0	O	F0.41A	P1	27/11/2013	9.265887851	I	NA	N	NA	no	no	NA	NA
F0	O	F0.41A	P1	27/11/2013	9.325700935	I	NA	N	NA	no	no	NA	NA
F0	O	F0.42A	P1	27/11/2013	10.322	I	NA	N	NA	no	no	NA	NA
F0	O	F0.42A	P1	27/11/2013	13.421	I	NA	N	NA	no	no	NA	NA
F0	O	F0.42A	P1	27/11/2013	3.035	I	NA	N	NA	no	no	NA	NA
F0	O	F0.42A	P1	27/11/2013	3.426	I	NA	N	NA	no	no	NA	NA
F0	O	F0.42A	P1	27/11/2013	3.607	I	NA	N	NA	no	no	NA	NA
F0	O	F0.42A	P1	27/11/2013	4.181	I	NA	N	NA	no	no	NA	NA
F0	O	F0.42A	P1	27/11/2013	5.013	I	NA	N	NA	no	no	NA	NA
F0	O	F0.42A	P1	27/11/2013	5.116	I	NA	N	NA	no	no	NA	NA
F0	O	F0.42A	P1	27/11/2013	5.205	I	NA	N	NA	no	no	NA	NA
F0	O	F0.42A	P1	27/11/2013	5.288	I	NA	N	NA	no	no	NA	NA
F0	O	F0.42A	P1	27/11/2013	5.464	I	NA	N	NA	no	no	NA	NA
F0	O	F0.42A	P1	27/11/2013	5.52	I	NA	N	NA	no	no	NA	NA
F0	O	F0.42A	P1	27/11/2013	6.011	I	NA	N	NA	no	no	NA	NA
F0	O	F0.42A	P1	27/11/2013	6.019	I	NA	N	NA	no	no	NA	NA
F0	O	F0.42A	P1	27/11/2013	6.032	I	NA	N	NA	no	no	NA	NA
F0	O	F0.42A	P1	27/11/2013	6.078	I	NA	N	NA	no	no	NA	NA
F0	O	F0.42A	P1	27/11/2013	6.284	I	NA	N	NA	no	no	NA	NA
F0	O	F0.42A	P1	27/11/2013	6.577	I	NA	N	NA	no	no	NA	NA
F0	O	F0.42A	P1	27/11/2013	6.979	I	NA	N	NA	no	no	NA	NA
F0	O	F0.42A	P1	27/11/2013	7.274	I	NA	N	NA	no	no	NA	NA
F0	O	F0.42A	P1	27/11/2013	8.249	I	NA	N	NA	no	no	NA	NA
F0	O	F0.42A	P1	27/11/2013	8.591	I	NA	N	NA	no	no	NA	NA
F0	O	F0.42A	P1	27/11/2013	9.052	I	NA	N	NA	no	no	NA	NA
F0	O	F0.42A	P1	27/11/2013	9.479	I	NA	N	NA	no	no	NA	NA
F0	O	F0.42A	P1	27/11/2013	9.543	I	NA	N	NA	no	no	NA	NA
F0	O	F0.46A	P1	27/11/2013	8.792	I	NA	N	NA	no	no	NA	NA
F0	O	F0.46A	P1	27/11/2013	9.203	I	NA	N	NA	no	no	NA	NA
F0	O	F0.48A	P1	27/11/2013	3.928	I	NA	N	NA	no	no	NA	NA
F0	O	F0.48A	P1	27/11/2013	4.752	I	NA	N	NA	no	no	NA	NA
F0	O	F0.48A	P1	27/11/2013	5.396	I	NA	N	NA	no	no	NA	NA
F0	O	F0.48A	P1	27/11/2013	6.353	I	NA	N	NA	no	no	NA	NA
F0	O	F0.48A	P1	27/11/2013	6.56	I	NA	N	NA	no	no	NA	NA
F0	O	F0.48A	P1	27/11/2013	6.688	I	NA	N	NA	no	no	NA	NA
F0	O	F0.48A	P1	27/11/2013	7.503	I	NA	N	NA	no	no	NA	NA
F0	O	F0.48A	P1	27/11/2013	7.554	I	NA	N	NA	no	no	NA	NA
F0	O	F0.48A	P1	27/11/2013	7.765	I	NA	N	NA	no	no	NA	NA
F0	O	F0.48A	P1	27/11/2013	7.851	I	NA	N	NA	no	no	NA	NA
F0	O	F0.48A	P1	27/11/2013	7.897	I	NA	N	NA	no	no	NA	NA
F0	O	F0.48A	P1	27/11/2013	7.899	I	NA	N	NA	no	no	NA	NA
F0	O	F0.48A	P1	27/11/2013	7.941	I	NA	N	NA	no	no	NA	NA
F0	O	F0.48A	P1	27/11/2013	7.999	I	NA	N	NA	no	no	NA	NA
F0	O	F0.48A	P1	27/11/2013	8.232	I	NA	N	NA	no	no	NA	NA
F0	O	F0.48A	P1	27/11/2013	8.569	I	NA	N	NA	no	no	NA	NA
F0	O	F0.48A	P1	27/11/2013	9.025	I	NA	N	NA	no	no	NA	NA
F0	O	F0.49A	P1	27/11/2013	4.662	I	NA	N	NA	no	no	NA	NA
F0	O	F0.49A	P1	27/11/2013	4.7	I	NA	N	NA	no	no	NA	NA
F0	O	F0.49A	P1	27/11/2013	4.963	I	NA	N	NA	no	no	NA	NA
F0	O	F0.49A	P1	27/11/2013	5.041	I	NA	N	NA	no	no	NA	NA
F0	O	F0.49A	P1	27/11/2013	5.334	I	NA	N	NA	no	no	NA	NA
F0	O	F0.49A	P1	27/11/2013	5.47	I	NA	N	NA	no	no	NA	NA
F0	O	F0.49A	P1	27/11/2013	5.562	I	NA	N	NA	no	no	NA	NA
F0	O	F0.49A	P1	27/11/2013	5.59	I	NA	N	NA	no	no	NA	NA
F0	O	F0.49A	P1	27/11/2013	5.652	I	NA	N	NA	no	no	NA	NA
F0	O	F0.49A	P1	27/11/2013	6.054	I	NA	N	NA	no	no	NA	NA
F0	O	F0.49A	P1	27/11/2013	6.254	I	NA	N	NA	no	no	NA	NA
F0	O	F0.49A	P1	27/11/2013	6.371	I	NA	N	NA	no	no	NA	NA
F0	O	F0.49A	P1	27/11/2013	6.389	I	NA	N	NA	no	no	NA	NA
F0	O	F0.49A	P1	27/11/2013	6.568	I	NA	N	NA	no	no	NA	NA
F0	O	F0.49A	P1	27/11/2013	6.59	I	NA	N	NA	no	no	NA	NA
F0	O	F0.49A	P1	27/11/2013	6.839	I	NA	N	NA	no	no	NA	NA
F0	O	F0.49A	P1	27/11/2013	7.604	I	NA	N	NA	no	no	NA	NA
F0	O	F0.49A	P1	27/11/2013	7.66	I	NA	N	NA	no	no	NA	NA
F0	O	F0.49A	P1	27/11/2013	8.165	I	NA	N	NA	no	no	NA	NA
F0	O	F0.49A	P1	27/11/2013	8.639	I	NA	N	NA	no	no	NA	NA
F0	O	F0.49A	P1	27/11/2013	8.685	I	NA	N	NA	no	no	NA	NA
F0	O	F0.49A	P1	27/11/2013	8.902	I	NA	N	NA	no	no	NA	NA
F0	O	F0.49A	P1	27/11/2013	9.403	I	NA	N	NA	no	no	NA	NA
F0	O	F0.49A	P1	27/11/2013	10.03	I	NA	N	NA	no	no	NA	NA
F0	O	F0.49A	P1	27/11/2013	10.194	I	NA	N	NA	no	no	NA	NA
F0	O	F0.49A	P1	27/11/2013	11.28	I	NA	N	NA	no	no	NA	NA
F0	O	F0.4A	P1	27/11/2013	5.269	I	NA	N	NA	no	no	NA	NA
F0	O	F0.4A	P1	27/11/2013	5.497	I	NA	N	NA	no	no	NA	NA
F0	O	F0.4A	P1	27/11/2013	5.901	I	NA	N	NA	no	no	NA	NA
F0	O	F0.4A	P1	27/11/2013	6.24	I	NA	N	NA	no	no	NA	NA
F0	O	F0.4A	P1	27/11/2013	6.244	I	NA	N	NA	no	no	NA	NA
F0	O	F0.4A	P1	27/11/2013	6.284745763	I	NA	N	NA	no	no	NA	NA
F0	O	F0.4A	P1	27/11/2013	6.518	I	NA	N	NA	no	no	NA	NA
F0	O	F0.4A	P1	27/11/2013	6.659	I	NA	N	NA	no	no	NA	NA
F0	O	F0.4A	P1	27/11/2013	6.853107345	I	NA	N	NA	no	no	NA	NA
F0	O	F0.4A	P1	27/11/2013	6.874	I	NA	N	NA	no	no	NA	NA
F0	O	F0.4A	P1	27/11/2013	6.915254237	I	NA	N	NA	no	no	NA	NA
F0	O	F0.4A	P1	27/11/2013	6.933333333	I	NA	N	NA	no	no	NA	NA
F0	O	F0.4A	P1	27/11/2013	7.068926554	I	NA	N	NA	no	no	NA	NA
F0	O	F0.4A	P1	27/11/2013	7.352	I	NA	N	NA	no	no	NA	NA
F0	O	F0.4A	P1	27/11/2013	7.604	I	NA	N	NA	no	no	NA	NA
F0	O	F0.4A	P1	27/11/2013	7.684745763	I	NA	N	NA	no	no	NA	NA
F0	O	F0.4A	P1	27/11/2013	7.731638418	I	NA	N	NA	no	no	NA	NA
F0	O	F0.4A	P1	27/11/2013	8.307	I	NA	N	NA	no	no	NA	NA
F0	O	F0.4A	P1	27/11/2013	8.393785311	I	NA	N	NA	no	no	NA	NA
F0	O	F0.4A	P1	27/11/2013	8.581920904	I	NA	N	NA	no	no	NA	NA
F0	O	F0.4A	P1	27/11/2013	8.657062147	I	NA	N	NA	no	no	NA	NA
F0	O	F0.4A	P1	27/11/2013	8.737288136	I	NA	N	NA	no	no	NA	NA
F0	O	F0.4A	P1	27/11/2013	9.086440678	I	NA	N	NA	no	no	NA	NA
F0	O	F0.4A	P1	27/11/2013	9.397175141	I	NA	N	NA	no	no	NA	NA
F0	O	F0.51A	P1	27/11/2013	4.258	I	NA	N	NA	no	no	NA	NA
F0	O	F0.51A	P1	27/11/2013	4.43	I	NA	N	NA	no	no	NA	NA
F0	O	F0.51A	P1	27/11/2013	4.453	I	NA	N	NA	no	no	NA	NA
F0	O	F0.51A	P1	27/11/2013	4.676	I	NA	N	NA	no	no	NA	NA
F0	O	F0.51A	P1	27/11/2013	5.756	I	NA	N	NA	no	no	NA	NA
F0	O	F0.51A	P1	27/11/2013	6.305	I	NA	N	NA	no	no	NA	NA
F0	O	F0.51A	P1	27/11/2013	6.404	I	NA	N	NA	no	no	NA	NA
F0	O	F0.51A	P1	27/11/2013	6.558	I	NA	N	NA	no	no	NA	NA
F0	O	F0.51A	P1	27/11/2013	6.885	I	NA	N	NA	no	no	NA	NA
F0	O	F0.51A	P1	27/11/2013	7.006	I	NA	N	NA	no	no	NA	NA
F0	O	F0.51A	P1	27/11/2013	8.007	I	NA	N	NA	no	no	NA	NA
F0	O	F0.51A	P1	27/11/2013	8.51	I	NA	N	NA	no	no	NA	NA
F0	O	F0.51A	P1	27/11/2013	9.161	I	NA	N	NA	no	no	NA	NA
F0	O	F0.52A	P1	27/11/2013	5.946261682	I	NA	N	NA	no	no	NA	NA
F0	O	F0.52A	P1	27/11/2013	6.131308411	I	NA	N	NA	no	no	NA	NA
F0	O	F0.52A	P1	27/11/2013	6.401869159	I	NA	N	NA	no	no	NA	NA
F0	O	F0.52A	P1	27/11/2013	6.579906542	I	NA	N	NA	no	no	NA	NA
F0	O	F0.52A	P1	27/11/2013	6.886915888	I	NA	N	NA	no	no	NA	NA
F0	O	F0.52A	P1	27/11/2013	6.981775701	I	NA	N	NA	no	no	NA	NA
F0	O	F0.52A	P1	27/11/2013	7.037383178	I	NA	N	NA	no	no	NA	NA
F0	O	F0.52A	P1	27/11/2013	7.152336449	I	NA	N	NA	no	no	NA	NA
F0	O	F0.52A	P1	27/11/2013	7.309345794	I	NA	N	NA	no	no	NA	NA
F0	O	F0.52A	P1	27/11/2013	7.41682243	I	NA	N	NA	no	no	NA	NA
F0	O	F0.52A	P1	27/11/2013	7.432242991	I	NA	N	NA	no	no	NA	NA
F0	O	F0.52A	P1	27/11/2013	7.464953271	I	NA	N	NA	no	no	NA	NA
[truncated: 31,192 more rows]
