# Supplementary material for: Unidirectional response to bidirectional selection on body size II. Quantitative genetics
Source: Ecol Evol. 2020 Oct 1;10(20):11453–66. doi: 10.1002/ece3.6783 (PMC7593195; doi:10.1002/ece3.6783)
Supplement: Supplementary file 1 — Supinfo [file ECE3-10-11453-s001.gz › analysis-pub/data/sdl-filtered.txt]

Generation	Line	Family	Phenotyping	Date	Sdl	Sex	ID	Breeder	Mother	Father
F1	O	F1.37A	P0	14/02/2014	4	I	NA	no	F02CF3A	F053BM2A
F1	O	F1.3A	P0	15/02/2014	4	I	NA	no	F014AF1A	F04AM1A
F1	O	F1.10B	P0	17/02/2014	4	I	NA	no	F08AF2A	F03AM2A
F1	O	F1.23A	P0	14/02/2014	3.156	I	NA	no	F038AF2A	F036AM1A
F1	O	F1.2A	P0	14/02/2014	3.171	I	NA	no	F030AF1A	F02AM1A
F1	O	F1.16A	P0	15/02/2014	3.231	I	NA	no	F09AF1A	F038AM1A
F1	O	F1.16A	P0	15/02/2014	3.231	I	NA	no	F09AF1A	F038AM1A
F1	O	F1.35B	P0	15/02/2014	3.233	I	NA	no	F012AF1A	F053BM1A
F1	O	F1.7A	P0	12/02/2014	3.255	I	NA	no	F08AF1A	F032AM1A
F1	O	F1.17A	P0	17/02/2014	3.289	I	NA	no	F07AF3A	F038AM2A
F1	O	F1.11A	P0	11/02/2014	3.299	I	NA	no	F039AF1A	F08AM3A
F1	O	F1.16A	P0	15/02/2014	3.3	I	NA	no	F09AF1A	F038AM1A
F1	O	F1.15B	P0	15/02/2014	3.302	I	NA	no	F07AF2A	F09AM2A
F1	O	F1.35B	P0	15/02/2014	3.304	I	NA	no	F012AF1A	F053BM1A
F1	O	F1.51A	P0	10/02/2014	3.315	I	NA	no	F05AF1A	F025AM1A
F1	O	F1.14A	P0	11/02/2014	3.326	I	NA	no	F041AF2A	F09AM1A
F1	O	F1.43A	P0	15/02/2014	3.34	I	NA	no	F05BF3A	F015AM1A
F1	O	F1.16A	P0	15/02/2014	3.343	I	NA	no	F09AF1A	F038AM1A
F1	O	F1.56A	P0	11/02/2014	3.346	I	NA	no	F02BF2A	F017AM1A
F1	O	F1.9A	P0	14/02/2014	3.354	I	NA	no	F041AF1A	F08AM2A
F1	O	F1.44A	P0	12/02/2014	3.358	I	NA	no	F02CF4A	F015AM2A
F1	O	F1.31A	P0	13/02/2014	3.358	I	NA	no	F052AF1A	F028BM1A
F1	O	F1.39A	P0	11/02/2014	3.377	I	NA	no	F023AF1A	F05BM1A
F1	O	F1.54B	P0	12/02/2014	3.38	I	NA	no	F026AF2A	F020AM1A
F1	O	F1.24A	P0	15/02/2014	3.387	I	NA	no	F036AF1A	F07AM3A
F1	O	F1.51A	P0	10/02/2014	3.396	I	NA	no	F05AF1A	F025AM1A
F1	O	F1.2A	P0	14/02/2014	3.399	I	NA	no	F030AF1A	F02AM1A
F1	O	F1.9A	P0	12/02/2014	3.413	I	NA	no	F041AF1A	F08AM2A
F1	O	F1.54B	P0	12/02/2014	3.42	I	NA	no	F026AF2A	F020AM1A
F1	O	F1.2A	P0	14/02/2014	3.42	I	NA	no	F030AF1A	F02AM1A
F1	O	F1.27A	P0	12/02/2014	3.425	I	NA	no	F049AF1A	F036AM2A
F1	O	F1.52A	P0	15/02/2014	3.425	I	NA	no	F025AF1A	F026AM1A
F1	O	F1.14B	P0	15/02/2014	3.428	I	NA	no	F041AF2A	F09AM1A
F1	O	F1.35A	P0	13/02/2014	3.432	I	NA	no	F012AF1A	F053BM1A
F1	O	F1.5A	P0	14/02/2014	3.434	I	NA	no	F04AF1A	F041AM2A
F1	O	F1.51A	P0	10/02/2014	3.437	I	NA	no	F05AF1A	F025AM1A
F1	O	F1.52A	P0	15/02/2014	3.437	I	NA	no	F025AF1A	F026AM1A
F1	O	F1.28A	P0	12/02/2014	3.439	I	NA	no	F038AF3A	F049AM2A
F1	O	F1.23A	P0	13/02/2014	3.442	I	NA	no	F038AF2A	F036AM1A
F1	O	F1.16A	P0	15/02/2014	3.443	I	NA	no	F09AF1A	F038AM1A
F1	O	F1.53A	P0	13/02/2014	3.445	I	NA	no	F026AF1A	F02BM1A
F1	O	F1.26A	P0	15/02/2014	3.446	I	NA	no	F031AF1A	F049AM1A
F1	O	F1.27A	P0	11/02/2014	3.447	I	NA	no	F049AF1A	F036AM2A
F1	O	F1.42A	P0	10/02/2014	3.45	I	NA	no	F053BF2A	F022AM1A
F1	P	F1.33A	P0	11/02/2014	3.45	I	NA	no	F029AF1A	F028BM2A
F1	O	F1.7A	P0	14/02/2014	3.451	I	NA	no	F08AF1A	F032AM1A
F1	O	F1.14B	P0	15/02/2014	3.451	I	NA	no	F041AF2A	F09AM1A
F1	O	F1.2A	P0	14/02/2014	3.452	I	NA	no	F030AF1A	F02AM1A
F1	O	F1.28A	P0	10/02/2014	3.453	I	NA	no	F038AF3A	F049AM2A
F1	O	F1.36A	P0	11/02/2014	3.454	I	NA	no	F053BF1A	F023AM1A
F1	O	F1.53B	P0	11/02/2014	3.46	I	NA	no	F026AF1A	F02BM1A
F1	O	F1.15B	P0	15/02/2014	3.461	I	NA	no	F07AF2A	F09AM2A
F1	O	F1.32A	P0	15/02/2014	3.461	I	NA	no	F052AF2A	F029AM1A
F1	O	F1.14B	P0	15/02/2014	3.462	I	NA	no	F041AF2A	F09AM1A
F1	O	F1.56A	P0	12/02/2014	3.465	I	NA	no	F02BF2A	F017AM1A
F1	O	F1.7A	P0	13/02/2014	3.466	I	NA	no	F08AF1A	F032AM1A
F1	O	F1.56A	P0	11/02/2014	3.467	I	NA	no	F02BF2A	F017AM1A
F1	O	F1.36A	P0	12/02/2014	3.468	I	NA	no	F053BF1A	F023AM1A
F1	O	F1.14A	P0	12/02/2014	3.468	I	NA	no	F041AF2A	F09AM1A
F1	O	F1.35A	P0	13/02/2014	3.478	I	NA	no	F012AF1A	F053BM1A
F1	O	F1.7A	P0	13/02/2014	3.479	I	NA	no	F08AF1A	F032AM1A
F1	O	F1.27A	P0	12/02/2014	3.48	I	NA	no	F049AF1A	F036AM2A
F1	O	F1.14A	P0	14/02/2014	3.48	I	NA	no	F041AF2A	F09AM1A
F1	O	F1.53A	P0	10/02/2014	3.483	I	NA	no	F026AF1A	F02BM1A
F1	O	F1.14A	P0	12/02/2014	3.489	I	NA	no	F041AF2A	F09AM1A
F1	O	F1.48A	P0	12/02/2014	3.494	I	NA	no	F014AF2A	F022BM2A
F1	O	F1.53A	P0	12/02/2014	3.495	I	NA	no	F026AF1A	F02BM1A
F1	O	F1.50A	P0	11/02/2014	3.496	I	NA	no	F051AF1A	F05AM1A
F1	O	F1.7A	P0	12/02/2014	3.496	I	NA	no	F08AF1A	F032AM1A
F1	O	F1.23A	P0	12/02/2014	3.496	I	NA	no	F038AF2A	F036AM1A
F1	O	F1.7A	P0	14/02/2014	3.496	I	NA	no	F08AF1A	F032AM1A
F1	O	F1.14A	P0	13/02/2014	3.497	I	NA	no	F041AF2A	F09AM1A
F1	O	F1.14B	P0	15/02/2014	3.498	I	NA	no	F041AF2A	F09AM1A
F1	O	F1.4A	P0	11/02/2014	3.501	I	NA	no	F02AF1A	F04AM2A
F1	O	F1.27A	P0	13/02/2014	3.504	I	NA	no	F049AF1A	F036AM2A
F1	O	F1.3A	P0	15/02/2014	3.505	I	NA	no	F014AF1A	F04AM1A
F1	O	F1.44A	P0	10/02/2014	3.506	I	NA	no	F02CF4A	F015AM2A
F1	O	F1.56B	P0	13/02/2014	3.506	I	NA	no	F02BF2A	F017AM1A
F1	O	F1.27A	P0	14/02/2014	3.506	I	NA	no	F049AF1A	F036AM2A
F1	P	F1.33A	P0	12/02/2014	3.507	I	NA	no	F029AF1A	F028BM2A
F1	O	F1.27B	P0	15/02/2014	3.507	I	NA	no	F049AF1A	F036AM2A
F1	O	F1.22A	P0	17/02/2014	3.507	I	NA	no	F019AF2A	F07AM2A
F1	O	F1.25A	P0	13/02/2014	3.508	I	NA	no	F036AF2A	F031AM1A
F1	O	F1.28A	P0	12/02/2014	3.509	I	NA	no	F038AF3A	F049AM2A
F1	O	F1.5A	P0	15/02/2014	3.51	I	NA	no	F04AF1A	F041AM2A
F1	O	F1.23A	P0	11/02/2014	3.511	I	NA	no	F038AF2A	F036AM1A
F1	O	F1.23A	P0	13/02/2014	3.512	I	NA	no	F038AF2A	F036AM1A
F1	O	F1.28A	P0	14/02/2014	3.514	I	NA	no	F038AF3A	F049AM2A
F1	O	F1.28A	P0	11/02/2014	3.515	I	NA	no	F038AF3A	F049AM2A
F1	O	F1.53A	P0	13/02/2014	3.516	I	NA	no	F026AF1A	F02BM1A
F1	O	F1.29A	P0	14/02/2014	3.518	I	NA	no	F049AF2A	F052AM1A
F1	O	F1.54A	P0	11/02/2014	3.519	I	NA	no	F026AF2A	F020AM1A
F1	O	F1.31A	P0	13/02/2014	3.521	I	NA	no	F052AF1A	F028BM1A
F1	O	F1.27A	P0	11/02/2014	3.524	I	NA	no	F049AF1A	F036AM2A
F1	O	F1.35A	P0	12/02/2014	3.525	I	NA	no	F012AF1A	F053BM1A
F1	O	F1.27A	P0	14/02/2014	3.526	I	NA	no	F049AF1A	F036AM2A
F1	O	F1.32A	P0	15/02/2014	3.526	I	NA	no	F052AF2A	F029AM1A
F1	O	F1.46A	P0	15/02/2014	3.527	I	NA	no	F053AF1A	F014AM2A
F1	O	F1.40A	P0	11/02/2014	3.531	I	NA	no	F022AF1A	F05BM2A
F1	O	F1.56A	P0	12/02/2014	3.532	I	NA	no	F02BF2A	F017AM1A
F1	O	F1.23A	P0	10/02/2014	3.533	I	NA	no	F038AF2A	F036AM1A
F1	O	F1.16A	P0	12/02/2014	3.534	I	NA	no	F09AF1A	F038AM1A
F1	O	F1.27A	P0	12/02/2014	3.535	I	NA	no	F049AF1A	F036AM2A
F1	O	F1.27A	P0	14/02/2014	3.536	I	NA	no	F049AF1A	F036AM2A
F1	O	F1.39A	P0	11/02/2014	3.537	I	NA	no	F023AF1A	F05BM1A
F1	O	F1.7A	P0	14/02/2014	3.537	I	NA	no	F08AF1A	F032AM1A
F1	O	F1.46A	P0	12/02/2014	3.538	I	NA	no	F053AF1A	F014AM2A
F1	O	F1.46A	P0	15/02/2014	3.538	I	NA	no	F053AF1A	F014AM2A
F1	O	F1.31A	P0	11/02/2014	3.539	I	NA	no	F052AF1A	F028BM1A
F1	O	F1.53A	P0	12/02/2014	3.539	I	NA	no	F026AF1A	F02BM1A
F1	O	F1.23A	P0	14/02/2014	3.539	I	NA	no	F038AF2A	F036AM1A
F1	O	F1.2A	P0	15/02/2014	3.541	I	NA	no	F030AF1A	F02AM1A
F1	O	F1.28A	P0	12/02/2014	3.542	I	NA	no	F038AF3A	F049AM2A
F1	O	F1.23A	P0	14/02/2014	3.542	I	NA	no	F038AF2A	F036AM1A
F1	O	F1.7A	P0	15/02/2014	3.542	I	NA	no	F08AF1A	F032AM1A
F1	O	F1.56B	P0	14/02/2014	3.546	I	NA	no	F02BF2A	F017AM1A
F1	O	F1.7A	P0	15/02/2014	3.546	I	NA	no	F08AF1A	F032AM1A
F1	O	F1.46A	P0	15/02/2014	3.546	I	NA	no	F053AF1A	F014AM2A
F1	O	F1.43A	P0	15/02/2014	3.547	I	NA	no	F05BF3A	F015AM1A
F1	O	F1.41A	P0	15/02/2014	3.547	I	NA	no	F022AF2A	F02CM2A
F1	O	F1.54A	P0	11/02/2014	3.548	I	NA	no	F026AF2A	F020AM1A
F1	O	F1.16A	P0	15/02/2014	3.549	I	NA	no	F09AF1A	F038AM1A
F1	O	F1.6A	P0	13/02/2014	3.55	I	NA	no	F04AF2A	F08AM1A
F1	O	F1.7A	P0	14/02/2014	3.55	I	NA	no	F08AF1A	F032AM1A
F1	O	F1.15B	P0	15/02/2014	3.55	I	NA	no	F07AF2A	F09AM2A
F1	O	F1.16A	P0	15/02/2014	3.55	I	NA	no	F09AF1A	F038AM1A
F1	O	F1.28A	P0	14/02/2014	3.551	I	NA	no	F038AF3A	F049AM2A
F1	O	F1.29A	P0	13/02/2014	3.552	I	NA	no	F049AF2A	F052AM1A
F1	O	F1.31A	P0	14/02/2014	3.554	I	NA	no	F052AF1A	F028BM1A
F1	O	F1.56A	P0	12/02/2014	3.557	I	NA	no	F02BF2A	F017AM1A
F1	O	F1.41A	P0	11/02/2014	3.558	I	NA	no	F022AF2A	F02CM2A
F1	O	F1.19A	P0	15/02/2014	3.559	I	NA	no	F038AF1A	F019AM1A
F1	O	F1.7A	P0	15/02/2014	3.559	I	NA	no	F08AF1A	F032AM1A
F1	O	F1.9A	P0	14/02/2014	3.56	I	NA	no	F041AF1A	F08AM2A
F1	O	F1.28A	P0	12/02/2014	3.561	I	NA	no	F038AF3A	F049AM2A
F1	O	F1.6A	P0	13/02/2014	3.562	I	NA	no	F04AF2A	F08AM1A
F1	O	F1.14B	P0	15/02/2014	3.562	I	NA	no	F041AF2A	F09AM1A
F1	O	F1.41A	P0	15/02/2014	3.562	I	NA	no	F022AF2A	F02CM2A
F1	O	F1.27A	P0	11/02/2014	3.564	I	NA	no	F049AF1A	F036AM2A
F1	O	F1.14B	P0	15/02/2014	3.565	I	NA	no	F041AF2A	F09AM1A
F1	O	F1.2A	P0	14/02/2014	3.566	I	NA	no	F030AF1A	F02AM1A
F1	O	F1.26A	P0	13/02/2014	3.567	I	NA	no	F031AF1A	F049AM1A
F1	O	F1.35A	P0	13/02/2014	3.567	I	NA	no	F012AF1A	F053BM1A
F1	O	F1.40A	P0	11/02/2014	3.568	I	NA	no	F022AF1A	F05BM2A
F1	O	F1.56A	P0	11/02/2014	3.568	I	NA	no	F02BF2A	F017AM1A
F1	O	F1.26A	P0	15/02/2014	3.568	I	NA	no	F031AF1A	F049AM1A
F1	O	F1.7A	P0	15/02/2014	3.568	I	NA	no	F08AF1A	F032AM1A
F1	O	F1.46A	P0	15/02/2014	3.569	I	NA	no	F053AF1A	F014AM2A
F1	O	F1.51A	P0	10/02/2014	3.57	I	NA	no	F05AF1A	F025AM1A
F1	O	F1.26A	P0	14/02/2014	3.57	I	NA	no	F031AF1A	F049AM1A
F1	O	F1.56A	P0	13/02/2014	3.571	I	NA	no	F02BF2A	F017AM1A
F1	O	F1.7A	P0	14/02/2014	3.571	I	NA	no	F08AF1A	F032AM1A
F1	O	F1.16A	P0	11/02/2014	3.572	I	NA	no	F09AF1A	F038AM1A
F1	O	F1.28A	P0	14/02/2014	3.572	I	NA	no	F038AF3A	F049AM2A
F1	O	F1.32A	P0	15/02/2014	3.572	I	NA	no	F052AF2A	F029AM1A
F1	O	F1.17A	P0	11/02/2014	3.573	I	NA	no	F07AF3A	F038AM2A
F1	O	F1.29A	P0	13/02/2014	3.574	I	NA	no	F049AF2A	F052AM1A
F1	O	F1.53A	P0	14/02/2014	3.574	I	NA	no	F026AF1A	F02BM1A
F1	O	F1.14B	P0	15/02/2014	3.575	I	NA	no	F041AF2A	F09AM1A
F1	O	F1.24A	P0	15/02/2014	3.575	I	NA	no	F036AF1A	F07AM3A
F1	O	F1.32A	P0	11/02/2014	3.576	I	NA	no	F052AF2A	F029AM1A
F1	O	F1.2A	P0	14/02/2014	3.576	I	NA	no	F030AF1A	F02AM1A
F1	O	F1.16A	P0	15/02/2014	3.577	I	NA	no	F09AF1A	F038AM1A
F1	O	F1.53A	P0	10/02/2014	3.578	I	NA	no	F026AF1A	F02BM1A
F1	O	F1.54B	P0	12/02/2014	3.579	I	NA	no	F026AF2A	F020AM1A
F1	O	F1.56A	P0	12/02/2014	3.581	I	NA	no	F02BF2A	F017AM1A
F1	O	F1.8A	P0	11/02/2014	3.582	I	NA	no	F032AF1A	F03AM1A
F1	O	F1.28A	P0	12/02/2014	3.582	I	NA	no	F038AF3A	F049AM2A
F1	O	F1.54A	P0	11/02/2014	3.583	I	NA	no	F026AF2A	F020AM1A
F1	O	F1.32A	P0	15/02/2014	3.583	I	NA	no	F052AF2A	F029AM1A
F1	O	F1.34A	P0	15/02/2014	3.583	I	NA	no	F028BF1A	F012AM1A
F1	O	F1.31A	P0	13/02/2014	3.584	I	NA	no	F052AF1A	F028BM1A
F1	O	F1.7A	P0	15/02/2014	3.584	I	NA	no	F08AF1A	F032AM1A
F1	O	F1.7A	P0	13/02/2014	3.588	I	NA	no	F08AF1A	F032AM1A
F1	O	F1.39B	P0	15/02/2014	3.588	I	NA	no	F023AF1A	F05BM1A
F1	O	F1.17A	P0	11/02/2014	3.591	I	NA	no	F07AF3A	F038AM2A
F1	O	F1.14A	P0	14/02/2014	3.591	I	NA	no	F041AF2A	F09AM1A
F1	O	F1.21A	P0	14/02/2014	3.592	I	NA	no	F09AF2A	F019AM2A
F1	O	F1.19A	P0	13/02/2014	3.594	I	NA	no	F038AF1A	F019AM1A
F1	O	F1.31A	P0	11/02/2014	3.595	I	NA	no	F052AF1A	F028BM1A
F1	O	F1.44A	P0	10/02/2014	3.596	I	NA	no	F02CF4A	F015AM2A
F1	O	F1.44A	P0	13/02/2014	3.596	I	NA	no	F02CF4A	F015AM2A
F1	O	F1.53A	P0	14/02/2014	3.597	I	NA	no	F026AF1A	F02BM1A
F1	O	F1.22A	P0	17/02/2014	3.597	I	NA	no	F019AF2A	F07AM2A
F1	O	F1.56A	P0	11/02/2014	3.598	I	NA	no	F02BF2A	F017AM1A
F1	O	F1.44A	P0	11/02/2014	3.599	I	NA	no	F02CF4A	F015AM2A
F1	O	F1.9A	P0	12/02/2014	3.599	I	NA	no	F041AF1A	F08AM2A
F1	O	F1.38A	P0	12/02/2014	3.599	I	NA	no	F05BF2A	F02CM1A
F1	O	F1.56B	P0	13/02/2014	3.599	I	NA	no	F02BF2A	F017AM1A
F1	O	F1.14A	P0	14/02/2014	3.599	I	NA	no	F041AF2A	F09AM1A
F1	O	F1.29A	P0	12/02/2014	3.6	I	NA	no	F049AF2A	F052AM1A
F1	P	F1.33A	P0	12/02/2014	3.6	I	NA	no	F029AF1A	F028BM2A
F1	O	F1.8A	P0	12/02/2014	3.6	I	NA	no	F032AF1A	F03AM1A
F1	O	F1.44A	P0	13/02/2014	3.6	I	NA	no	F02CF4A	F015AM2A
F1	O	F1.14B	P0	15/02/2014	3.6	I	NA	no	F041AF2A	F09AM1A
F1	O	F1.6A	P0	13/02/2014	3.601	I	NA	no	F04AF2A	F08AM1A
F1	O	F1.26A	P0	14/02/2014	3.601	I	NA	no	F031AF1A	F049AM1A
F1	O	F1.3A	P0	14/02/2014	3.602	I	NA	no	F014AF1A	F04AM1A
F1	O	F1.56B	P0	14/02/2014	3.602	I	NA	no	F02BF2A	F017AM1A
F1	O	F1.41A	P0	15/02/2014	3.602	I	NA	no	F022AF2A	F02CM2A
F1	O	F1.27A	P0	12/02/2014	3.603	I	NA	no	F049AF1A	F036AM2A
F1	O	F1.56B	P0	13/02/2014	3.603	I	NA	no	F02BF2A	F017AM1A
F1	O	F1.29A	P0	11/02/2014	3.604	I	NA	no	F049AF2A	F052AM1A
F1	O	F1.35A	P0	11/02/2014	3.604	I	NA	no	F012AF1A	F053BM1A
F1	O	F1.56B	P0	14/02/2014	3.604	I	NA	no	F02BF2A	F017AM1A
F1	O	F1.27A	P0	12/02/2014	3.605	I	NA	no	F049AF1A	F036AM2A
F1	O	F1.2A	P0	14/02/2014	3.605	I	NA	no	F030AF1A	F02AM1A
F1	O	F1.14A	P0	14/02/2014	3.605	I	NA	no	F041AF2A	F09AM1A
F1	O	F1.9A	P0	14/02/2014	3.607	I	NA	no	F041AF1A	F08AM2A
F1	O	F1.25A	P0	13/02/2014	3.608	I	NA	no	F036AF2A	F031AM1A
F1	O	F1.26A	P0	14/02/2014	3.608	I	NA	no	F031AF1A	F049AM1A
F1	O	F1.7A	P0	15/02/2014	3.608	I	NA	no	F08AF1A	F032AM1A
F1	O	F1.8A	P0	12/02/2014	3.609	I	NA	no	F032AF1A	F03AM1A
F1	O	F1.35B	P0	15/02/2014	3.609	I	NA	no	F012AF1A	F053BM1A
F1	O	F1.6A	P0	14/02/2014	3.61	I	NA	no	F04AF2A	F08AM1A
F1	O	F1.2A	P0	14/02/2014	3.61	I	NA	no	F030AF1A	F02AM1A
F1	O	F1.27B	P0	15/02/2014	3.61	I	NA	no	F049AF1A	F036AM2A
F1	O	F1.56A	P0	12/02/2014	3.611	I	NA	no	F02BF2A	F017AM1A
F1	O	F1.8A	P0	14/02/2014	3.611	I	NA	no	F032AF1A	F03AM1A
F1	O	F1.25A	P0	13/02/2014	3.612	I	NA	no	F036AF2A	F031AM1A
F1	O	F1.35A	P0	11/02/2014	3.613	I	NA	no	F012AF1A	F053BM1A
F1	O	F1.17A	P0	11/02/2014	3.613	I	NA	no	F07AF3A	F038AM2A
F1	O	F1.9A	P0	12/02/2014	3.613	I	NA	no	F041AF1A	F08AM2A
F1	O	F1.3A	P0	15/02/2014	3.614	I	NA	no	F014AF1A	F04AM1A
F1	O	F1.11A	P0	14/02/2014	3.615	I	NA	no	F039AF1A	F08AM3A
F1	O	F1.10A	P0	14/02/2014	3.615	I	NA	no	F08AF2A	F03AM2A
F1	O	F1.14A	P0	12/02/2014	3.616	I	NA	no	F041AF2A	F09AM1A
F1	O	F1.32A	P0	15/02/2014	3.616	I	NA	no	F052AF2A	F029AM1A
F1	O	F1.27A	P0	11/02/2014	3.617	I	NA	no	F049AF1A	F036AM2A
F1	O	F1.24A	P0	15/02/2014	3.617	I	NA	no	F036AF1A	F07AM3A
F1	O	F1.54A	P0	11/02/2014	3.619	I	NA	no	F026AF2A	F020AM1A
F1	O	F1.23A	P0	13/02/2014	3.619	I	NA	no	F038AF2A	F036AM1A
F1	O	F1.39B	P0	15/02/2014	3.619	I	NA	no	F023AF1A	F05BM1A
F1	P	F1.33A	P0	12/02/2014	3.62	I	NA	no	F029AF1A	F028BM2A
F1	O	F1.16A	P0	15/02/2014	3.62	I	NA	no	F09AF1A	F038AM1A
F1	O	F1.56A	P0	12/02/2014	3.621	I	NA	no	F02BF2A	F017AM1A
F1	O	F1.54B	P0	13/02/2014	3.621	I	NA	no	F026AF2A	F020AM1A
F1	O	F1.9A	P0	15/02/2014	3.621	I	NA	no	F041AF1A	F08AM2A
F1	O	F1.34A	P0	15/02/2014	3.621	I	NA	no	F028BF1A	F012AM1A
F1	O	F1.53A	P0	10/02/2014	3.623	I	NA	no	F026AF1A	F02BM1A
F1	O	F1.35A	P0	11/02/2014	3.623	I	NA	no	F012AF1A	F053BM1A
F1	O	F1.39A	P0	14/02/2014	3.624	I	NA	no	F023AF1A	F05BM1A
F1	O	F1.15B	P0	15/02/2014	3.624	I	NA	no	F07AF2A	F09AM2A
F1	O	F1.53A	P0	12/02/2014	3.625	I	NA	no	F026AF1A	F02BM1A
F1	O	F1.32A	P0	11/02/2014	3.626	I	NA	no	F052AF2A	F029AM1A
F1	O	F1.29A	P0	14/02/2014	3.626	I	NA	no	F049AF2A	F052AM1A
F1	O	F1.46A	P0	15/02/2014	3.626	I	NA	no	F053AF1A	F014AM2A
F1	O	F1.27A	P0	11/02/2014	3.627	I	NA	no	F049AF1A	F036AM2A
F1	O	F1.11A	P0	11/02/2014	3.627	I	NA	no	F039AF1A	F08AM3A
F1	O	F1.23A	P0	12/02/2014	3.627	I	NA	no	F038AF2A	F036AM1A
F1	O	F1.51B	P0	13/02/2014	3.627	I	NA	no	F05AF1A	F025AM1A
F1	O	F1.45A	P0	15/02/2014	3.627	I	NA	no	F015AF1A	F053AM1A
F1	P	F1.33A	P0	12/02/2014	3.629	I	NA	no	F029AF1A	F028BM2A
F1	O	F1.8A	P0	15/02/2014	3.629	I	NA	no	F032AF1A	F03AM1A
F1	O	F1.10A	P0	15/02/2014	3.629	I	NA	no	F08AF2A	F03AM2A
F1	O	F1.27A	P0	14/02/2014	3.63	I	NA	no	F049AF1A	F036AM2A
F1	O	F1.46A	P0	15/02/2014	3.63	I	NA	no	F053AF1A	F014AM2A
F1	O	F1.14A	P0	12/02/2014	3.631	I	NA	no	F041AF2A	F09AM1A
F1	O	F1.41A	P0	13/02/2014	3.631	I	NA	no	F022AF2A	F02CM2A
F1	O	F1.26A	P0	14/02/2014	3.632	I	NA	no	F031AF1A	F049AM1A
F1	O	F1.39A	P0	12/02/2014	3.633	I	NA	no	F023AF1A	F05BM1A
F1	O	F1.37A	P0	13/02/2014	3.633	I	NA	no	F02CF3A	F053BM2A
F1	O	F1.11A	P0	15/02/2014	3.633	I	NA	no	F039AF1A	F08AM3A
F1	O	F1.35B	P0	15/02/2014	3.633	I	NA	no	F012AF1A	F053BM1A
F1	O	F1.35B	P0	15/02/2014	3.634	I	NA	no	F012AF1A	F053BM1A
F1	O	F1.41A	P0	11/02/2014	3.635	I	NA	no	F022AF2A	F02CM2A
F1	O	F1.41A	P0	15/02/2014	3.635	I	NA	no	F022AF2A	F02CM2A
F1	O	F1.28A	P0	10/02/2014	3.637	I	NA	no	F038AF3A	F049AM2A
F1	O	F1.35A	P0	13/02/2014	3.637	I	NA	no	F012AF1A	F053BM1A
F1	O	F1.25A	P0	13/02/2014	3.638	I	NA	no	F036AF2A	F031AM1A
F1	O	F1.26A	P0	14/02/2014	3.638	I	NA	no	F031AF1A	F049AM1A
F1	O	F1.27B	P0	15/02/2014	3.638	I	NA	no	F049AF1A	F036AM2A
F1	O	F1.8A	P0	12/02/2014	3.639	I	NA	no	F032AF1A	F03AM1A
F1	O	F1.23A	P0	14/02/2014	3.639	I	NA	no	F038AF2A	F036AM1A
F1	O	F1.5A	P0	14/02/2014	3.64	I	NA	no	F04AF1A	F041AM2A
F1	O	F1.37A	P0	14/02/2014	3.64	I	NA	no	F02CF3A	F053BM2A
F1	O	F1.14A	P0	14/02/2014	3.641	I	NA	no	F041AF2A	F09AM1A
F1	O	F1.52A	P0	15/02/2014	3.641	I	NA	no	F025AF1A	F026AM1A
F1	O	F1.56A	P0	11/02/2014	3.642	I	NA	no	F02BF2A	F017AM1A
F1	O	F1.53A	P0	14/02/2014	3.642	I	NA	no	F026AF1A	F02BM1A
F1	O	F1.55A	P0	15/02/2014	3.642	I	NA	no	F027AF1A	F042AM1A
F1	O	F1.39B	P0	15/02/2014	3.642	I	NA	no	F023AF1A	F05BM1A
F1	O	F1.23A	P0	13/02/2014	3.643	I	NA	no	F038AF2A	F036AM1A
F1	O	F1.25A	P0	13/02/2014	3.643	I	NA	no	F036AF2A	F031AM1A
F1	O	F1.29A	P0	13/02/2014	3.643	I	NA	no	F049AF2A	F052AM1A
F1	O	F1.5A	P0	15/02/2014	3.643	I	NA	no	F04AF1A	F041AM2A
F1	O	F1.41A	P0	15/02/2014	3.643	I	NA	no	F022AF2A	F02CM2A
F1	O	F1.2A	P0	15/02/2014	3.644	I	NA	no	F030AF1A	F02AM1A
F1	O	F1.14B	P0	15/02/2014	3.644	I	NA	no	F041AF2A	F09AM1A
F1	O	F1.39B	P0	15/02/2014	3.644	I	NA	no	F023AF1A	F05BM1A
F1	O	F1.29A	P0	10/02/2014	3.646	I	NA	no	F049AF2A	F052AM1A
F1	O	F1.53B	P0	11/02/2014	3.646	I	NA	no	F026AF1A	F02BM1A
F1	O	F1.28A	P0	12/02/2014	3.646	I	NA	no	F038AF3A	F049AM2A
F1	O	F1.46A	P0	15/02/2014	3.646	I	NA	no	F053AF1A	F014AM2A
F1	O	F1.51A	P0	10/02/2014	3.647	I	NA	no	F05AF1A	F025AM1A
F1	O	F1.29A	P0	14/02/2014	3.647	I	NA	no	F049AF2A	F052AM1A
F1	O	F1.9A	P0	14/02/2014	3.648	I	NA	no	F041AF1A	F08AM2A
F1	O	F1.27A	P0	14/02/2014	3.648	I	NA	no	F049AF1A	F036AM2A
F1	O	F1.6A	P0	15/02/2014	3.649	I	NA	no	F04AF2A	F08AM1A
F1	O	F1.53A	P0	10/02/2014	3.65	I	NA	no	F026AF1A	F02BM1A
F1	O	F1.17A	P0	11/02/2014	3.65	I	NA	no	F07AF3A	F038AM2A
F1	O	F1.8A	P0	13/02/2014	3.65	I	NA	no	F032AF1A	F03AM1A
F1	O	F1.44A	P0	14/02/2014	3.65	I	NA	no	F02CF4A	F015AM2A
F1	O	F1.7A	P0	15/02/2014	3.65	I	NA	no	F08AF1A	F032AM1A
F1	O	F1.46A	P0	12/02/2014	3.652	I	NA	no	F053AF1A	F014AM2A
F1	O	F1.40A	P0	13/02/2014	3.654	I	NA	no	F022AF1A	F05BM2A
F1	O	F1.31A	P0	14/02/2014	3.654	I	NA	no	F052AF1A	F028BM1A
F1	O	F1.14B	P0	15/02/2014	3.654	I	NA	no	F041AF2A	F09AM1A
F1	O	F1.56B	P0	14/02/2014	3.655	I	NA	no	F02BF2A	F017AM1A
F1	P	F1.33B	P0	13/02/2014	3.656	I	NA	no	F029AF1A	F028BM2A
F1	O	F1.44A	P0	11/02/2014	3.657	I	NA	no	F02CF4A	F015AM2A
F1	O	F1.56A	P0	11/02/2014	3.657	I	NA	no	F02BF2A	F017AM1A
F1	O	F1.54B	P0	13/02/2014	3.657	I	NA	no	F026AF2A	F020AM1A
F1	O	F1.39A	P0	14/02/2014	3.657	I	NA	no	F023AF1A	F05BM1A
F1	O	F1.39B	P0	15/02/2014	3.657	I	NA	no	F023AF1A	F05BM1A
F1	O	F1.16A	P0	11/02/2014	3.658	I	NA	no	F09AF1A	F038AM1A
F1	O	F1.9A	P0	14/02/2014	3.658	I	NA	no	F041AF1A	F08AM2A
F1	O	F1.29A	P0	14/02/2014	3.658	I	NA	no	F049AF2A	F052AM1A
F1	O	F1.37A	P0	14/02/2014	3.658	I	NA	no	F02CF3A	F053BM2A
F1	O	F1.14B	P0	15/02/2014	3.66	I	NA	no	F041AF2A	F09AM1A
F1	O	F1.14B	P0	15/02/2014	3.66	I	NA	no	F041AF2A	F09AM1A
F1	O	F1.22A	P0	17/02/2014	3.66	I	NA	no	F019AF2A	F07AM2A
F1	O	F1.10A	P0	15/02/2014	3.661	I	NA	no	F08AF2A	F03AM2A
F1	O	F1.6A	P0	15/02/2014	3.662	I	NA	no	F04AF2A	F08AM1A
F1	O	F1.10B	P0	17/02/2014	3.662	I	NA	no	F08AF2A	F03AM2A
F1	O	F1.39A	P0	12/02/2014	3.663	I	NA	no	F023AF1A	F05BM1A
F1	O	F1.56A	P0	13/02/2014	3.663	I	NA	no	F02BF2A	F017AM1A
F1	O	F1.3A	P0	15/02/2014	3.663	I	NA	no	F014AF1A	F04AM1A
F1	O	F1.35B	P0	15/02/2014	3.663	I	NA	no	F012AF1A	F053BM1A
F1	O	F1.35B	P0	15/02/2014	3.663	I	NA	no	F012AF1A	F053BM1A
F1	O	F1.54A	P0	11/02/2014	3.664	I	NA	no	F026AF2A	F020AM1A
F1	O	F1.41A	P0	11/02/2014	3.665	I	NA	no	F022AF2A	F02CM2A
F1	O	F1.16A	P0	14/02/2014	3.665	I	NA	no	F09AF1A	F038AM1A
F1	O	F1.29A	P0	14/02/2014	3.665	I	NA	no	F049AF2A	F052AM1A
F1	O	F1.51A	P0	10/02/2014	3.667	I	NA	no	F05AF1A	F025AM1A
F1	O	F1.54A	P0	11/02/2014	3.667	I	NA	no	F026AF2A	F020AM1A
F1	O	F1.53A	P0	14/02/2014	3.667	I	NA	no	F026AF1A	F02BM1A
F1	O	F1.24A	P0	15/02/2014	3.667	I	NA	no	F036AF1A	F07AM3A
F1	O	F1.35B	P0	15/02/2014	3.667	I	NA	no	F012AF1A	F053BM1A
F1	O	F1.28A	P0	10/02/2014	3.668	I	NA	no	F038AF3A	F049AM2A
F1	O	F1.26A	P0	15/02/2014	3.668	I	NA	no	F031AF1A	F049AM1A
F1	O	F1.16A	P0	14/02/2014	3.669	I	NA	no	F09AF1A	F038AM1A
F1	O	F1.44A	P0	13/02/2014	3.67	I	NA	no	F02CF4A	F015AM2A
F1	O	F1.31A	P0	14/02/2014	3.67	I	NA	no	F052AF1A	F028BM1A
F1	O	F1.16A	P0	15/02/2014	3.67	I	NA	no	F09AF1A	F038AM1A
F1	O	F1.32A	P0	11/02/2014	3.671	I	NA	no	F052AF2A	F029AM1A
F1	O	F1.46A	P0	11/02/2014	3.671	I	NA	no	F053AF1A	F014AM2A
F1	O	F1.24A	P0	15/02/2014	3.671	I	NA	no	F036AF1A	F07AM3A
F1	O	F1.16A	P0	11/02/2014	3.672	I	NA	no	F09AF1A	F038AM1A
F1	O	F1.22A	P0	13/02/2014	3.672	I	NA	no	F019AF2A	F07AM2A
F1	O	F1.51B	P0	13/02/2014	3.673	I	NA	no	F05AF1A	F025AM1A
F1	O	F1.19A	P0	13/02/2014	3.673	I	NA	no	F038AF1A	F019AM1A
F1	O	F1.54B	P0	14/02/2014	3.673	I	NA	no	F026AF2A	F020AM1A
F1	O	F1.27B	P0	15/02/2014	3.673	I	NA	no	F049AF1A	F036AM2A
F1	O	F1.7A	P0	13/02/2014	3.674	I	NA	no	F08AF1A	F032AM1A
F1	O	F1.54B	P0	13/02/2014	3.674	I	NA	no	F026AF2A	F020AM1A
F1	O	F1.28A	P0	14/02/2014	3.674	I	NA	no	F038AF3A	F049AM2A
F1	O	F1.27A	P0	14/02/2014	3.674	I	NA	no	F049AF1A	F036AM2A
F1	O	F1.53B	P0	11/02/2014	3.676	I	NA	no	F026AF1A	F02BM1A
F1	O	F1.34A	P0	15/02/2014	3.676	I	NA	no	F028BF1A	F012AM1A
F1	O	F1.31A	P0	11/02/2014	3.677	I	NA	no	F052AF1A	F028BM1A
F1	O	F1.41A	P0	15/02/2014	3.677	I	NA	no	F022AF2A	F02CM2A
F1	O	F1.17A	P0	17/02/2014	3.677	I	NA	no	F07AF3A	F038AM2A
F1	O	F1.23A	P0	14/02/2014	3.679	I	NA	no	F038AF2A	F036AM1A
F1	O	F1.28A	P0	14/02/2014	3.679	I	NA	no	F038AF3A	F049AM2A
F1	O	F1.11A	P0	15/02/2014	3.679	I	NA	no	F039AF1A	F08AM3A
F1	O	F1.11A	P0	11/02/2014	3.681	I	NA	no	F039AF1A	F08AM3A
F1	O	F1.21A	P0	13/02/2014	3.681	I	NA	no	F09AF2A	F019AM2A
F1	O	F1.9A	P0	15/02/2014	3.681	I	NA	no	F041AF1A	F08AM2A
F1	O	F1.35B	P0	15/02/2014	3.681	I	NA	no	F012AF1A	F053BM1A
F1	O	F1.29A	P0	12/02/2014	3.682	I	NA	no	F049AF2A	F052AM1A
F1	O	F1.34A	P0	12/02/2014	3.682	I	NA	no	F028BF1A	F012AM1A
F1	O	F1.54B	P0	13/02/2014	3.682	I	NA	no	F026AF2A	F020AM1A
F1	O	F1.32A	P0	15/02/2014	3.684	I	NA	no	F052AF2A	F029AM1A
F1	O	F1.43A	P0	15/02/2014	3.684	I	NA	no	F05BF3A	F015AM1A
F1	O	F1.14B	P0	15/02/2014	3.685	I	NA	no	F041AF2A	F09AM1A
F1	O	F1.14A	P0	12/02/2014	3.686	I	NA	no	F041AF2A	F09AM1A
F1	P	F1.33A	P0	13/02/2014	3.686	I	NA	no	F029AF1A	F028BM2A
F1	O	F1.7A	P0	13/02/2014	3.686	I	NA	no	F08AF1A	F032AM1A
F1	O	F1.8A	P0	14/02/2014	3.686	I	NA	no	F032AF1A	F03AM1A
F1	O	F1.43A	P0	15/02/2014	3.687	I	NA	no	F05BF3A	F015AM1A
F1	O	F1.30A	P0	13/02/2014	3.689	I	NA	no	F01AF1A	F052AM2A
F1	O	F1.19A	P0	15/02/2014	3.689	I	NA	no	F038AF1A	F019AM1A
F1	O	F1.56A	P0	11/02/2014	3.69	I	NA	no	F02BF2A	F017AM1A
F1	O	F1.53A	P0	13/02/2014	3.69	I	NA	no	F026AF1A	F02BM1A
F1	O	F1.11A	P0	15/02/2014	3.69	I	NA	no	F039AF1A	F08AM3A
F1	O	F1.7A	P0	15/02/2014	3.69	I	NA	no	F08AF1A	F032AM1A
F1	O	F1.51A	P0	10/02/2014	3.691	I	NA	no	F05AF1A	F025AM1A
F1	O	F1.17A	P0	11/02/2014	3.691	I	NA	no	F07AF3A	F038AM2A
F1	O	F1.32A	P0	15/02/2014	3.691	I	NA	no	F052AF2A	F029AM1A
F1	O	F1.9A	P0	12/02/2014	3.692	I	NA	no	F041AF1A	F08AM2A
F1	O	F1.39A	P0	12/02/2014	3.692	I	NA	no	F023AF1A	F05BM1A
F1	O	F1.35B	P0	15/02/2014	3.692	I	NA	no	F012AF1A	F053BM1A
F1	O	F1.21A	P0	12/02/2014	3.693	I	NA	no	F09AF2A	F019AM2A
F1	O	F1.51A	P0	10/02/2014	3.694	I	NA	no	F05AF1A	F025AM1A
F1	O	F1.56A	P0	12/02/2014	3.694	I	NA	no	F02BF2A	F017AM1A
F1	O	F1.53A	P0	12/02/2014	3.694	I	NA	no	F026AF1A	F02BM1A
F1	O	F1.55A	P0	15/02/2014	3.694	I	NA	no	F027AF1A	F042AM1A
F1	O	F1.43A	P0	17/02/2014	3.694	I	NA	no	F05BF3A	F015AM1A
F1	O	F1.19A	P0	14/02/2014	3.695	I	NA	no	F038AF1A	F019AM1A
F1	O	F1.53A	P0	14/02/2014	3.695	I	NA	no	F026AF1A	F02BM1A
F1	P	F1.33A	P0	12/02/2014	3.696	I	NA	no	F029AF1A	F028BM2A
F1	O	F1.10A	P0	14/02/2014	3.696	I	NA	no	F08AF2A	F03AM2A
F1	O	F1.52A	P0	15/02/2014	3.696	I	NA	no	F025AF1A	F026AM1A
F1	O	F1.41A	P0	15/02/2014	3.696	I	NA	no	F022AF2A	F02CM2A
F1	O	F1.53A	P0	10/02/2014	3.697	I	NA	no	F026AF1A	F02BM1A
F1	O	F1.9A	P0	13/02/2014	3.697	I	NA	no	F041AF1A	F08AM2A
F1	O	F1.27A	P0	11/02/2014	3.698	I	NA	no	F049AF1A	F036AM2A
F1	O	F1.9A	P0	13/02/2014	3.699	I	NA	no	F041AF1A	F08AM2A
F1	P	F1.33B	P0	14/02/2014	3.699	I	NA	no	F029AF1A	F028BM2A
F1	O	F1.3A	P0	15/02/2014	3.699	I	NA	no	F014AF1A	F04AM1A
F1	O	F1.14B	P0	15/02/2014	3.7	I	NA	no	F041AF2A	F09AM1A
F1	O	F1.24A	P0	15/02/2014	3.7	I	NA	no	F036AF1A	F07AM3A
F1	O	F1.15B	P0	14/02/2014	3.701	I	NA	no	F07AF2A	F09AM2A
F1	O	F1.28A	P0	10/02/2014	3.702	I	NA	no	F038AF3A	F049AM2A
F1	O	F1.54A	P0	11/02/2014	3.702	I	NA	no	F026AF2A	F020AM1A
F1	O	F1.44A	P0	13/02/2014	3.702	I	NA	no	F02CF4A	F015AM2A
F1	O	F1.44A	P0	13/02/2014	3.702	I	NA	no	F02CF4A	F015AM2A
F1	O	F1.39A	P0	12/02/2014	3.703	I	NA	no	F023AF1A	F05BM1A
F1	O	F1.25A	P0	13/02/2014	3.703	I	NA	no	F036AF2A	F031AM1A
F1	O	F1.16A	P0	14/02/2014	3.703	I	NA	no	F09AF1A	F038AM1A
F1	O	F1.45A	P0	15/02/2014	3.703	I	NA	no	F015AF1A	F053AM1A
F1	O	F1.44A	P0	11/02/2014	3.704	I	NA	no	F02CF4A	F015AM2A
F1	O	F1.34A	P0	12/02/2014	3.704	I	NA	no	F028BF1A	F012AM1A
F1	O	F1.11A	P0	14/02/2014	3.704	I	NA	no	F039AF1A	F08AM3A
F1	O	F1.41A	P0	15/02/2014	3.705	I	NA	no	F022AF2A	F02CM2A
F1	O	F1.11A	P0	14/02/2014	3.706	I	NA	no	F039AF1A	F08AM3A
F1	O	F1.29A	P0	14/02/2014	3.706	I	NA	no	F049AF2A	F052AM1A
F1	O	F1.31A	P0	11/02/2014	3.707	I	NA	no	F052AF1A	F028BM1A
F1	O	F1.10A	P0	12/02/2014	3.707	I	NA	no	F08AF2A	F03AM2A
F1	O	F1.14A	P0	12/02/2014	3.707	I	NA	no	F041AF2A	F09AM1A
F1	O	F1.10A	P0	15/02/2014	3.707	I	NA	no	F08AF2A	F03AM2A
F1	O	F1.11A	P0	15/02/2014	3.707	I	NA	no	F039AF1A	F08AM3A
F1	O	F1.19A	P0	13/02/2014	3.708	I	NA	no	F038AF1A	F019AM1A
F1	O	F1.14A	P0	12/02/2014	3.709	I	NA	no	F041AF2A	F09AM1A
F1	O	F1.44A	P0	13/02/2014	3.709	I	NA	no	F02CF4A	F015AM2A
F1	O	F1.29A	P0	14/02/2014	3.709	I	NA	no	F049AF2A	F052AM1A
F1	O	F1.53A	P0	14/02/2014	3.709	I	NA	no	F026AF1A	F02BM1A
F1	P	F1.33B	P0	14/02/2014	3.709	I	NA	no	F029AF1A	F028BM2A
F1	O	F1.52A	P0	15/02/2014	3.709	I	NA	no	F025AF1A	F026AM1A
F1	O	F1.41A	P0	15/02/2014	3.709	I	NA	no	F022AF2A	F02CM2A
F1	O	F1.27B	P0	15/02/2014	3.709	I	NA	no	F049AF1A	F036AM2A
F1	O	F1.54B	P0	13/02/2014	3.71	I	NA	no	F026AF2A	F020AM1A
F1	O	F1.27A	P0	14/02/2014	3.71	I	NA	no	F049AF1A	F036AM2A
F1	O	F1.56B	P0	14/02/2014	3.711	I	NA	no	F02BF2A	F017AM1A
F1	O	F1.24A	P0	11/02/2014	3.712	I	NA	no	F036AF1A	F07AM3A
F1	O	F1.9A	P0	12/02/2014	3.712	I	NA	no	F041AF1A	F08AM2A
F1	O	F1.21A	P0	12/02/2014	3.712	I	NA	no	F09AF2A	F019AM2A
F1	O	F1.11A	P0	14/02/2014	3.712	I	NA	no	F039AF1A	F08AM3A
F1	P	F1.33B	P0	13/02/2014	3.713	I	NA	no	F029AF1A	F028BM2A
F1	O	F1.35A	P0	14/02/2014	3.713	I	NA	no	F012AF1A	F053BM1A
F1	O	F1.31A	P0	14/02/2014	3.713	I	NA	no	F052AF1A	F028BM1A
F1	O	F1.46A	P0	11/02/2014	3.714	I	NA	no	F053AF1A	F014AM2A
F1	O	F1.53A	P0	13/02/2014	3.714	I	NA	no	F026AF1A	F02BM1A
F1	O	F1.31A	P0	13/02/2014	3.715	I	NA	no	F052AF1A	F028BM1A
F1	O	F1.19A	P0	13/02/2014	3.715	I	NA	no	F038AF1A	F019AM1A
F1	O	F1.42A	P0	14/02/2014	3.715	I	NA	no	F053BF2A	F022AM1A
F1	O	F1.44A	P0	13/02/2014	3.716	I	NA	no	F02CF4A	F015AM2A
F1	O	F1.56B	P0	14/02/2014	3.716	I	NA	no	F02BF2A	F017AM1A
F1	O	F1.16A	P0	15/02/2014	3.716	I	NA	no	F09AF1A	F038AM1A
F1	O	F1.9A	P0	14/02/2014	3.717	I	NA	no	F041AF1A	F08AM2A
F1	O	F1.27B	P0	15/02/2014	3.717	I	NA	no	F049AF1A	F036AM2A
F1	P	F1.33A	P0	12/02/2014	3.718	I	NA	no	F029AF1A	F028BM2A
F1	O	F1.35A	P0	13/02/2014	3.718	I	NA	no	F012AF1A	F053BM1A
F1	O	F1.11A	P0	14/02/2014	3.718	I	NA	no	F039AF1A	F08AM3A
F1	O	F1.31A	P0	11/02/2014	3.719	I	NA	no	F052AF1A	F028BM1A
F1	P	F1.33A	P0	12/02/2014	3.719	I	NA	no	F029AF1A	F028BM2A
F1	O	F1.28A	P0	10/02/2014	3.72	I	NA	no	F038AF3A	F049AM2A
F1	O	F1.29A	P0	14/02/2014	3.72	I	NA	no	F049AF2A	F052AM1A
F1	O	F1.3A	P0	15/02/2014	3.72	I	NA	no	F014AF1A	F04AM1A
F1	O	F1.35B	P0	15/02/2014	3.72	I	NA	no	F012AF1A	F053BM1A
F1	O	F1.25A	P0	15/02/2014	3.721	I	NA	no	F036AF2A	F031AM1A
F1	O	F1.24A	P0	11/02/2014	3.722	I	NA	no	F036AF1A	F07AM3A
F1	O	F1.42A	P0	11/02/2014	3.723	I	NA	no	F053BF2A	F022AM1A
F1	O	F1.19A	P0	13/02/2014	3.723	I	NA	no	F038AF1A	F019AM1A
F1	O	F1.44A	P0	10/02/2014	3.724	I	NA	no	F02CF4A	F015AM2A
F1	O	F1.54A	P0	11/02/2014	3.724	I	NA	no	F026AF2A	F020AM1A
F1	O	F1.29A	P0	12/02/2014	3.724	I	NA	no	F049AF2A	F052AM1A
F1	O	F1.10A	P0	14/02/2014	3.724	I	NA	no	F08AF2A	F03AM2A
F1	O	F1.42A	P0	12/02/2014	3.726	I	NA	no	F053BF2A	F022AM1A
F1	P	F1.33B	P0	13/02/2014	3.726	I	NA	no	F029AF1A	F028BM2A
F1	O	F1.56B	P0	14/02/2014	3.726	I	NA	no	F02BF2A	F017AM1A
F1	O	F1.39A	P0	14/02/2014	3.726	I	NA	no	F023AF1A	F05BM1A
F1	O	F1.29A	P0	11/02/2014	3.727	I	NA	no	F049AF2A	F052AM1A
F1	O	F1.28A	P0	13/02/2014	3.728	I	NA	no	F038AF3A	F049AM2A
F1	O	F1.28A	P0	11/02/2014	3.729	I	NA	no	F038AF3A	F049AM2A
F1	O	F1.16A	P0	15/02/2014	3.73	I	NA	no	F09AF1A	F038AM1A
F1	O	F1.27B	P0	15/02/2014	3.73	I	NA	no	F049AF1A	F036AM2A
F1	O	F1.27B	P0	15/02/2014	3.73	I	NA	no	F049AF1A	F036AM2A
F1	O	F1.14A	P0	12/02/2014	3.731	I	NA	no	F041AF2A	F09AM1A
F1	O	F1.10A	P0	14/02/2014	3.731	I	NA	no	F08AF2A	F03AM2A
F1	O	F1.51A	P0	10/02/2014	3.732	I	NA	no	F05AF1A	F025AM1A
F1	O	F1.51A	P0	10/02/2014	3.733	I	NA	no	F05AF1A	F025AM1A
F1	O	F1.10A	P0	11/02/2014	3.733	I	NA	no	F08AF2A	F03AM2A
F1	O	F1.8A	P0	13/02/2014	3.733	I	NA	no	F032AF1A	F03AM1A
F1	O	F1.41A	P0	13/02/2014	3.733	I	NA	no	F022AF2A	F02CM2A
F1	O	F1.35B	P0	15/02/2014	3.733	I	NA	no	F012AF1A	F053BM1A
F1	O	F1.23A	P0	13/02/2014	3.734	I	NA	no	F038AF2A	F036AM1A
F1	O	F1.34A	P0	14/02/2014	3.734	I	NA	no	F028BF1A	F012AM1A
F1	O	F1.21A	P0	13/02/2014	3.735	I	NA	no	F09AF2A	F019AM2A
F1	O	F1.32A	P0	14/02/2014	3.735	I	NA	no	F052AF2A	F029AM1A
F1	O	F1.31A	P0	14/02/2014	3.736	I	NA	no	F052AF1A	F028BM1A
F1	O	F1.46A	P0	15/02/2014	3.736	I	NA	no	F053AF1A	F014AM2A
F1	O	F1.2A	P0	14/02/2014	3.737	I	NA	no	F030AF1A	F02AM1A
F1	O	F1.9A	P0	14/02/2014	3.737	I	NA	no	F041AF1A	F08AM2A
F1	O	F1.35B	P0	15/02/2014	3.737	I	NA	no	F012AF1A	F053BM1A
F1	O	F1.41A	P0	11/02/2014	3.738	I	NA	no	F022AF2A	F02CM2A
F1	O	F1.25A	P0	13/02/2014	3.738	I	NA	no	F036AF2A	F031AM1A
F1	O	F1.21A	P0	14/02/2014	3.738	I	NA	no	F09AF2A	F019AM2A
F1	O	F1.10A	P0	14/02/2014	3.738	I	NA	no	F08AF2A	F03AM2A
F1	O	F1.7A	P0	15/02/2014	3.738	I	NA	no	F08AF1A	F032AM1A
F1	O	F1.9A	P0	11/02/2014	3.739	I	NA	no	F041AF1A	F08AM2A
F1	O	F1.35B	P0	15/02/2014	3.739	I	NA	no	F012AF1A	F053BM1A
F1	O	F1.46A	P0	12/02/2014	3.74	I	NA	no	F053AF1A	F014AM2A
F1	O	F1.27A	P0	13/02/2014	3.74	I	NA	no	F049AF1A	F036AM2A
F1	O	F1.9A	P0	14/02/2014	3.74	I	NA	no	F041AF1A	F08AM2A
F1	O	F1.53A	P0	14/02/2014	3.74	I	NA	no	F026AF1A	F02BM1A
F1	O	F1.54A	P0	11/02/2014	3.741	I	NA	no	F026AF2A	F020AM1A
F1	O	F1.44A	P0	13/02/2014	3.741	I	NA	no	F02CF4A	F015AM2A
F1	O	F1.29A	P0	14/02/2014	3.741	I	NA	no	F049AF2A	F052AM1A
F1	O	F1.8A	P0	15/02/2014	3.741	I	NA	no	F032AF1A	F03AM1A
F1	O	F1.42A	P0	11/02/2014	3.742	I	NA	no	F053BF2A	F022AM1A
F1	O	F1.48A	P0	12/02/2014	3.742	I	NA	no	F014AF2A	F022BM2A
F1	O	F1.40A	P0	14/02/2014	3.742	I	NA	no	F022AF1A	F05BM2A
F1	O	F1.53A	P0	14/02/2014	3.742	I	NA	no	F026AF1A	F02BM1A
F1	O	F1.44A	P0	11/02/2014	3.743	I	NA	no	F02CF4A	F015AM2A
F1	O	F1.22A	P0	13/02/2014	3.743	I	NA	no	F019AF2A	F07AM2A
F1	O	F1.32A	P0	15/02/2014	3.743	I	NA	no	F052AF2A	F029AM1A
F1	O	F1.31A	P0	11/02/2014	3.744	I	NA	no	F052AF1A	F028BM1A
F1	O	F1.23A	P0	13/02/2014	3.744	I	NA	no	F038AF2A	F036AM1A
F1	O	F1.44A	P0	13/02/2014	3.744	I	NA	no	F02CF4A	F015AM2A
F1	O	F1.43A	P0	15/02/2014	3.744	I	NA	no	F05BF3A	F015AM1A
F1	P	F1.33B	P0	14/02/2014	3.745	I	NA	no	F029AF1A	F028BM2A
F1	O	F1.10A	P0	14/02/2014	3.745	I	NA	no	F08AF2A	F03AM2A
F1	O	F1.17A	P0	17/02/2014	3.745	I	NA	no	F07AF3A	F038AM2A
F1	O	F1.53A	P0	10/02/2014	3.746	I	NA	no	F026AF1A	F02BM1A
F1	O	F1.3A	P0	15/02/2014	3.746	I	NA	no	F014AF1A	F04AM1A
F1	O	F1.24A	P0	15/02/2014	3.746	I	NA	no	F036AF1A	F07AM3A
F1	O	F1.6A	P0	13/02/2014	3.747	I	NA	no	F04AF2A	F08AM1A
F1	O	F1.56B	P0	14/02/2014	3.747	I	NA	no	F02BF2A	F017AM1A
F1	O	F1.26A	P0	14/02/2014	3.747	I	NA	no	F031AF1A	F049AM1A
F1	O	F1.4A	P0	11/02/2014	3.748	I	NA	no	F02AF1A	F04AM2A
F1	O	F1.23A	P0	12/02/2014	3.748	I	NA	no	F038AF2A	F036AM1A
F1	O	F1.38A	P0	12/02/2014	3.748	I	NA	no	F05BF2A	F02CM1A
F1	O	F1.9A	P0	15/02/2014	3.748	I	NA	no	F041AF1A	F08AM2A
F1	O	F1.54A	P0	11/02/2014	3.749	I	NA	no	F026AF2A	F020AM1A
F1	O	F1.4A	P0	13/02/2014	3.749	I	NA	no	F02AF1A	F04AM2A
F1	O	F1.51A	P0	10/02/2014	3.75	I	NA	no	F05AF1A	F025AM1A
F1	O	F1.3A	P0	11/02/2014	3.75	I	NA	no	F014AF1A	F04AM1A
F1	O	F1.6A	P0	13/02/2014	3.75	I	NA	no	F04AF2A	F08AM1A
F1	O	F1.52A	P0	13/02/2014	3.75	I	NA	no	F025AF1A	F026AM1A
F1	O	F1.31A	P0	14/02/2014	3.75	I	NA	no	F052AF1A	F028BM1A
F1	O	F1.46A	P0	15/02/2014	3.75	I	NA	no	F053AF1A	F014AM2A
F1	O	F1.35B	P0	15/02/2014	3.75	I	NA	no	F012AF1A	F053BM1A
F1	O	F1.8A	P0	12/02/2014	3.751	I	NA	no	F032AF1A	F03AM1A
F1	O	F1.39A	P0	13/02/2014	3.751	I	NA	no	F023AF1A	F05BM1A
F1	O	F1.11A	P0	15/02/2014	3.751	I	NA	no	F039AF1A	F08AM3A
F1	O	F1.24A	P0	15/02/2014	3.751	I	NA	no	F036AF1A	F07AM3A
F1	O	F1.11A	P0	11/02/2014	3.752	I	NA	no	F039AF1A	F08AM3A
F1	O	F1.56B	P0	14/02/2014	3.752	I	NA	no	F02BF2A	F017AM1A
F1	O	F1.45A	P0	15/02/2014	3.752	I	NA	no	F015AF1A	F053AM1A
F1	O	F1.41A	P0	15/02/2014	3.753	I	NA	no	F022AF2A	F02CM2A
F1	P	F1.33B	P0	13/02/2014	3.754	I	NA	no	F029AF1A	F028BM2A
F1	O	F1.40A	P0	10/02/2014	3.755	I	NA	no	F022AF1A	F05BM2A
F1	O	F1.53B	P0	11/02/2014	3.755	I	NA	no	F026AF1A	F02BM1A
F1	O	F1.34A	P0	15/02/2014	3.755	I	NA	no	F028BF1A	F012AM1A
F1	O	F1.52A	P0	15/02/2014	3.755	I	NA	no	F025AF1A	F026AM1A
F1	O	F1.16A	P0	14/02/2014	3.756	I	NA	no	F09AF1A	F038AM1A
F1	O	F1.15B	P0	14/02/2014	3.757	I	NA	no	F07AF2A	F09AM2A
F1	O	F1.42A	P0	13/02/2014	3.758	I	NA	no	F053BF2A	F022AM1A
F1	O	F1.8A	P0	12/02/2014	3.759	I	NA	no	F032AF1A	F03AM1A
F1	O	F1.32A	P0	15/02/2014	3.759	I	NA	no	F052AF2A	F029AM1A
F1	O	F1.29A	P0	11/02/2014	3.76	I	NA	no	F049AF2A	F052AM1A
F1	O	F1.53A	P0	14/02/2014	3.76	I	NA	no	F026AF1A	F02BM1A
F1	O	F1.8A	P0	14/02/2014	3.76	I	NA	no	F032AF1A	F03AM1A
F1	O	F1.46A	P0	15/02/2014	3.76	I	NA	no	F053AF1A	F014AM2A
F1	O	F1.44A	P0	12/02/2014	3.761	I	NA	no	F02CF4A	F015AM2A
F1	O	F1.22A	P0	13/02/2014	3.761	I	NA	no	F019AF2A	F07AM2A
F1	O	F1.51A	P0	10/02/2014	3.762	I	NA	no	F05AF1A	F025AM1A
F1	O	F1.2A	P0	15/02/2014	3.762	I	NA	no	F030AF1A	F02AM1A
F1	O	F1.9A	P0	15/02/2014	3.762	I	NA	no	F041AF1A	F08AM2A
F1	O	F1.28A	P0	11/02/2014	3.763	I	NA	no	F038AF3A	F049AM2A
F1	O	F1.10A	P0	15/02/2014	3.763	I	NA	no	F08AF2A	F03AM2A
F1	O	F1.10B	P0	17/02/2014	3.763	I	NA	no	F08AF2A	F03AM2A
F1	O	F1.14A	P0	12/02/2014	3.764	I	NA	no	F041AF2A	F09AM1A
F1	O	F1.29A	P0	14/02/2014	3.764	I	NA	no	F049AF2A	F052AM1A
F1	O	F1.46A	P0	15/02/2014	3.764	I	NA	no	F053AF1A	F014AM2A
F1	O	F1.44A	P0	11/02/2014	3.765	I	NA	no	F02CF4A	F015AM2A
F1	O	F1.54A	P0	11/02/2014	3.765	I	NA	no	F026AF2A	F020AM1A
F1	O	F1.6A	P0	12/02/2014	3.765	I	NA	no	F04AF2A	F08AM1A
F1	O	F1.56B	P0	14/02/2014	3.765	I	NA	no	F02BF2A	F017AM1A
F1	O	F1.39A	P0	11/02/2014	3.766	I	NA	no	F023AF1A	F05BM1A
F1	O	F1.54B	P0	13/02/2014	3.766	I	NA	no	F026AF2A	F020AM1A
F1	O	F1.10A	P0	15/02/2014	3.766	I	NA	no	F08AF2A	F03AM2A
F1	O	F1.10B	P0	17/02/2014	3.766	I	NA	no	F08AF2A	F03AM2A
F1	O	F1.51A	P0	10/02/2014	3.767	I	NA	no	F05AF1A	F025AM1A
F1	O	F1.41A	P0	12/02/2014	3.768	I	NA	no	F022AF2A	F02CM2A
F1	O	F1.28A	P0	13/02/2014	3.768	I	NA	no	F038AF3A	F049AM2A
F1	O	F1.56B	P0	13/02/2014	3.769	I	NA	no	F02BF2A	F017AM1A
F1	O	F1.56B	P0	14/02/2014	3.769	I	NA	no	F02BF2A	F017AM1A
F1	O	F1.23A	P0	14/02/2014	3.769	I	NA	no	F038AF2A	F036AM1A
F1	O	F1.27B	P0	15/02/2014	3.769	I	NA	no	F049AF1A	F036AM2A
F1	O	F1.29A	P0	11/02/2014	3.771	I	NA	no	F049AF2A	F052AM1A
F1	O	F1.36A	P0	12/02/2014	3.771	I	NA	no	F053BF1A	F023AM1A
F1	P	F1.33A	P0	12/02/2014	3.771	I	NA	no	F029AF1A	F028BM2A
F1	O	F1.12A	P0	15/02/2014	3.771	I	NA	no	F08AF3A	F07AM1A
F1	O	F1.24A	P0	15/02/2014	3.771	I	NA	no	F036AF1A	F07AM3A
F1	O	F1.14A	P0	14/02/2014	3.772	I	NA	no	F041AF2A	F09AM1A
F1	O	F1.41A	P0	15/02/2014	3.772	I	NA	no	F022AF2A	F02CM2A
F1	O	F1.17A	P0	11/02/2014	3.773	I	NA	no	F07AF3A	F038AM2A
F1	O	F1.2A	P0	14/02/2014	3.773	I	NA	no	F030AF1A	F02AM1A
F1	O	F1.53B	P0	11/02/2014	3.775	I	NA	no	F026AF1A	F02BM1A
F1	O	F1.4A	P0	14/02/2014	3.775	I	NA	no	F02AF1A	F04AM2A
F1	O	F1.24A	P0	15/02/2014	3.775	I	NA	no	F036AF1A	F07AM3A
F1	O	F1.9A	P0	13/02/2014	3.776	I	NA	no	F041AF1A	F08AM2A
F1	O	F1.46A	P0	14/02/2014	3.777	I	NA	no	F053AF1A	F014AM2A
F1	O	F1.8A	P0	15/02/2014	3.777	I	NA	no	F032AF1A	F03AM1A
F1	O	F1.9A	P0	11/02/2014	3.778	I	NA	no	F041AF1A	F08AM2A
F1	O	F1.41A	P0	14/02/2014	3.778	I	NA	no	F022AF2A	F02CM2A
F1	O	F1.51B	P0	14/02/2014	3.779	I	NA	no	F05AF1A	F025AM1A
F1	O	F1.48A	P0	11/02/2014	3.78	I	NA	no	F014AF2A	F022BM2A
F1	O	F1.14B	P0	15/02/2014	3.78	I	NA	no	F041AF2A	F09AM1A
F1	O	F1.53A	P0	10/02/2014	3.781	I	NA	no	F026AF1A	F02BM1A
F1	O	F1.32A	P0	14/02/2014	3.781	I	NA	no	F052AF2A	F029AM1A
F1	O	F1.42A	P0	14/02/2014	3.781	I	NA	no	F053BF2A	F022AM1A
F1	O	F1.2A	P0	14/02/2014	3.781	I	NA	no	F030AF1A	F02AM1A
F1	O	F1.14A	P0	14/02/2014	3.781	I	NA	no	F041AF2A	F09AM1A
F1	O	F1.3A	P0	15/02/2014	3.781	I	NA	no	F014AF1A	F04AM1A
F1	O	F1.27B	P0	15/02/2014	3.781	I	NA	no	F049AF1A	F036AM2A
F1	O	F1.54A	P0	11/02/2014	3.782	I	NA	no	F026AF2A	F020AM1A
F1	O	F1.56A	P0	12/02/2014	3.783	I	NA	no	F02BF2A	F017AM1A
F1	O	F1.46A	P0	12/02/2014	3.783	I	NA	no	F053AF1A	F014AM2A
F1	O	F1.44A	P0	13/02/2014	3.783	I	NA	no	F02CF4A	F015AM2A
F1	O	F1.2A	P0	14/02/2014	3.783	I	NA	no	F030AF1A	F02AM1A
F1	O	F1.11A	P0	14/02/2014	3.783	I	NA	no	F039AF1A	F08AM3A
F1	O	F1.51B	P0	14/02/2014	3.783	I	NA	no	F05AF1A	F025AM1A
F1	O	F1.23A	P0	14/02/2014	3.783	I	NA	no	F038AF2A	F036AM1A
F1	O	F1.10A	P0	14/02/2014	3.784	I	NA	no	F08AF2A	F03AM2A
F1	O	F1.56B	P0	14/02/2014	3.784	I	NA	no	F02BF2A	F017AM1A
F1	O	F1.26A	P0	15/02/2014	3.784	I	NA	no	F031AF1A	F049AM1A
F1	O	F1.44A	P0	11/02/2014	3.785	I	NA	no	F02CF4A	F015AM2A
F1	O	F1.10A	P0	14/02/2014	3.785	I	NA	no	F08AF2A	F03AM2A
F1	O	F1.5A	P0	15/02/2014	3.785	I	NA	no	F04AF1A	F041AM2A
F1	O	F1.24A	P0	11/02/2014	3.786	I	NA	no	F036AF1A	F07AM3A
F1	O	F1.11A	P0	15/02/2014	3.786	I	NA	no	F039AF1A	F08AM3A
F1	O	F1.22A	P0	17/02/2014	3.786	I	NA	no	F019AF2A	F07AM2A
F1	O	F1.54A	P0	11/02/2014	3.787	I	NA	no	F026AF2A	F020AM1A
F1	O	F1.47A	P0	12/02/2014	3.787	I	NA	no	F015AF2A	F014AM3A
F1	O	F1.4A	P0	14/02/2014	3.787	I	NA	no	F02AF1A	F04AM2A
F1	O	F1.14B	P0	15/02/2014	3.787	I	NA	no	F041AF2A	F09AM1A
F1	O	F1.43A	P0	15/02/2014	3.787	I	NA	no	F05BF3A	F015AM1A
F1	O	F1.47A	P0	15/02/2014	3.787	I	NA	no	F015AF2A	F014AM3A
F1	O	F1.43A	P0	15/02/2014	3.787	I	NA	no	F05BF3A	F015AM1A
F1	O	F1.8A	P0	12/02/2014	3.788	I	NA	no	F032AF1A	F03AM1A
F1	O	F1.4A	P0	14/02/2014	3.788	I	NA	no	F02AF1A	F04AM2A
F1	O	F1.4A	P0	15/02/2014	3.788	I	NA	no	F02AF1A	F04AM2A
F1	O	F1.51B	P0	13/02/2014	3.789	I	NA	no	F05AF1A	F025AM1A
F1	O	F1.24A	P0	15/02/2014	3.789	I	NA	no	F036AF1A	F07AM3A
F1	O	F1.21A	P0	14/02/2014	3.79	I	NA	no	F09AF2A	F019AM2A
F1	O	F1.11A	P0	15/02/2014	3.79	I	NA	no	F039AF1A	F08AM3A
F1	O	F1.11A	P0	15/02/2014	3.79	I	NA	no	F039AF1A	F08AM3A
F1	O	F1.51B	P0	13/02/2014	3.791	I	NA	no	F05AF1A	F025AM1A
F1	O	F1.7A	P0	15/02/2014	3.791	I	NA	no	F08AF1A	F032AM1A
F1	O	F1.27B	P0	15/02/2014	3.791	I	NA	no	F049AF1A	F036AM2A
F1	O	F1.8A	P0	15/02/2014	3.792	I	NA	no	F032AF1A	F03AM1A
F1	O	F1.29A	P0	11/02/2014	3.793	I	NA	no	F049AF2A	F052AM1A
F1	O	F1.53A	P0	14/02/2014	3.793	I	NA	no	F026AF1A	F02BM1A
F1	O	F1.37A	P0	11/02/2014	3.794	I	NA	no	F02CF3A	F053BM2A
F1	O	F1.44A	P0	11/02/2014	3.794	I	NA	no	F02CF4A	F015AM2A
F1	O	F1.22A	P0	13/02/2014	3.794	I	NA	no	F019AF2A	F07AM2A
F1	O	F1.17A	P0	11/02/2014	3.795	I	NA	no	F07AF3A	F038AM2A
F1	O	F1.55A	P0	12/02/2014	3.795	I	NA	no	F027AF1A	F042AM1A
F1	O	F1.44A	P0	13/02/2014	3.795	I	NA	no	F02CF4A	F015AM2A
F1	O	F1.24A	P0	10/02/2014	3.796	I	NA	no	F036AF1A	F07AM3A
F1	O	F1.44A	P0	12/02/2014	3.796	I	NA	no	F02CF4A	F015AM2A
F1	O	F1.52A	P0	15/02/2014	3.796	I	NA	no	F025AF1A	F026AM1A
F1	O	F1.51A	P0	10/02/2014	3.797	I	NA	no	F05AF1A	F025AM1A
F1	O	F1.32A	P0	11/02/2014	3.797	I	NA	no	F052AF2A	F029AM1A
F1	O	F1.32A	P0	13/02/2014	3.797	I	NA	no	F052AF2A	F029AM1A
F1	O	F1.51B	P0	13/02/2014	3.797	I	NA	no	F05AF1A	F025AM1A
F1	O	F1.25A	P0	13/02/2014	3.797	I	NA	no	F036AF2A	F031AM1A
F1	O	F1.39A	P0	14/02/2014	3.797	I	NA	no	F023AF1A	F05BM1A
F1	O	F1.46A	P0	15/02/2014	3.797	I	NA	no	F053AF1A	F014AM2A
F1	O	F1.15B	P0	14/02/2014	3.798	I	NA	no	F07AF2A	F09AM2A
F1	O	F1.14A	P0	12/02/2014	3.799	I	NA	no	F041AF2A	F09AM1A
F1	O	F1.25A	P0	13/02/2014	3.799	I	NA	no	F036AF2A	F031AM1A
F1	O	F1.3A	P0	15/02/2014	3.799	I	NA	no	F014AF1A	F04AM1A
F1	O	F1.14B	P0	15/02/2014	3.8	I	NA	no	F041AF2A	F09AM1A
F1	O	F1.53B	P0	11/02/2014	3.801	I	NA	no	F026AF1A	F02BM1A
F1	O	F1.5A	P0	15/02/2014	3.801	I	NA	no	F04AF1A	F041AM2A
F1	O	F1.35B	P0	15/02/2014	3.801	I	NA	no	F012AF1A	F053BM1A
F1	O	F1.41A	P0	15/02/2014	3.801	I	NA	no	F022AF2A	F02CM2A
F1	O	F1.2A	P0	13/02/2014	3.802	I	NA	no	F030AF1A	F02AM1A
F1	O	F1.35B	P0	15/02/2014	3.802	I	NA	no	F012AF1A	F053BM1A
F1	O	F1.39B	P0	15/02/2014	3.802	I	NA	no	F023AF1A	F05BM1A
F1	O	F1.42A	P0	11/02/2014	3.803	I	NA	no	F053BF2A	F022AM1A
F1	O	F1.53B	P0	11/02/2014	3.803	I	NA	no	F026AF1A	F02BM1A
F1	O	F1.48A	P0	14/02/2014	3.803	I	NA	no	F014AF2A	F022BM2A
F1	O	F1.29A	P0	11/02/2014	3.804	I	NA	no	F049AF2A	F052AM1A
F1	O	F1.9A	P0	11/02/2014	3.804	I	NA	no	F041AF1A	F08AM2A
F1	O	F1.41A	P0	11/02/2014	3.805	I	NA	no	F022AF2A	F02CM2A
F1	O	F1.54A	P0	11/02/2014	3.806	I	NA	no	F026AF2A	F020AM1A
F1	P	F1.33B	P0	14/02/2014	3.806	I	NA	no	F029AF1A	F028BM2A
F1	O	F1.6A	P0	15/02/2014	3.806	I	NA	no	F04AF2A	F08AM1A
F1	O	F1.34A	P0	15/02/2014	3.806	I	NA	no	F028BF1A	F012AM1A
F1	O	F1.48A	P0	15/02/2014	3.806	I	NA	no	F014AF2A	F022BM2A
F1	O	F1.29A	P0	14/02/2014	3.807	I	NA	no	F049AF2A	F052AM1A
F1	O	F1.34A	P0	15/02/2014	3.807	I	NA	no	F028BF1A	F012AM1A
F1	O	F1.48A	P0	15/02/2014	3.807	I	NA	no	F014AF2A	F022BM2A
F1	O	F1.45A	P0	10/02/2014	3.808	I	NA	no	F015AF1A	F053AM1A
F1	O	F1.40A	P0	14/02/2014	3.808	I	NA	no	F022AF1A	F05BM2A
F1	O	F1.3A	P0	14/02/2014	3.808	I	NA	no	F014AF1A	F04AM1A
F1	O	F1.9A	P0	15/02/2014	3.808	I	NA	no	F041AF1A	F08AM2A
F1	O	F1.34A	P0	15/02/2014	3.808	I	NA	no	F028BF1A	F012AM1A
F1	O	F1.46A	P0	11/02/2014	3.809	I	NA	no	F053AF1A	F014AM2A
F1	O	F1.51A	P0	11/02/2014	3.809	I	NA	no	F05AF1A	F025AM1A
F1	P	F1.33B	P0	14/02/2014	3.809	I	NA	no	F029AF1A	F028BM2A
F1	O	F1.8A	P0	15/02/2014	3.809	I	NA	no	F032AF1A	F03AM1A
F1	O	F1.45A	P0	15/02/2014	3.809	I	NA	no	F015AF1A	F053AM1A
F1	O	F1.29A	P0	11/02/2014	3.81	I	NA	no	F049AF2A	F052AM1A
F1	O	F1.46A	P0	11/02/2014	3.81	I	NA	no	F053AF1A	F014AM2A
F1	O	F1.16A	P0	15/02/2014	3.81	I	NA	no	F09AF1A	F038AM1A
F1	O	F1.3A	P0	13/02/2014	3.811	I	NA	no	F014AF1A	F04AM1A
F1	O	F1.10A	P0	15/02/2014	3.811	I	NA	no	F08AF2A	F03AM2A
F1	O	F1.53B	P0	11/02/2014	3.812	I	NA	no	F026AF1A	F02BM1A
F1	O	F1.26A	P0	14/02/2014	3.812	I	NA	no	F031AF1A	F049AM1A
F1	O	F1.35A	P0	14/02/2014	3.812	I	NA	no	F012AF1A	F053BM1A
F1	O	F1.39B	P0	15/02/2014	3.812	I	NA	no	F023AF1A	F05BM1A
F1	O	F1.23A	P0	10/02/2014	3.813	I	NA	no	F038AF2A	F036AM1A
F1	O	F1.51B	P0	14/02/2014	3.813	I	NA	no	F05AF1A	F025AM1A
F1	O	F1.29A	P0	14/02/2014	3.813	I	NA	no	F049AF2A	F052AM1A
F1	O	F1.43A	P0	15/02/2014	3.813	I	NA	no	F05BF3A	F015AM1A
F1	O	F1.51A	P0	11/02/2014	3.814	I	NA	no	F05AF1A	F025AM1A
F1	P	F1.33B	P0	13/02/2014	3.814	I	NA	no	F029AF1A	F028BM2A
F1	O	F1.29A	P0	14/02/2014	3.814	I	NA	no	F049AF2A	F052AM1A
F1	O	F1.37A	P0	14/02/2014	3.814	I	NA	no	F02CF3A	F053BM2A
F1	O	F1.10A	P0	14/02/2014	3.814	I	NA	no	F08AF2A	F03AM2A
F1	O	F1.37A	P0	14/02/2014	3.814	I	NA	no	F02CF3A	F053BM2A
F1	O	F1.17A	P0	17/02/2014	3.814	I	NA	no	F07AF3A	F038AM2A
F1	O	F1.56A	P0	12/02/2014	3.815	I	NA	no	F02BF2A	F017AM1A
F1	O	F1.29A	P0	14/02/2014	3.815	I	NA	no	F049AF2A	F052AM1A
F1	O	F1.41A	P0	15/02/2014	3.815	I	NA	no	F022AF2A	F02CM2A
F1	O	F1.53B	P0	11/02/2014	3.816	I	NA	no	F026AF1A	F02BM1A
F1	O	F1.54A	P0	11/02/2014	3.816	I	NA	no	F026AF2A	F020AM1A
F1	O	F1.56B	P0	13/02/2014	3.816	I	NA	no	F02BF2A	F017AM1A
F1	O	F1.53A	P0	13/02/2014	3.816	I	NA	no	F026AF1A	F02BM1A
F1	O	F1.4A	P0	14/02/2014	3.816	I	NA	no	F02AF1A	F04AM2A
F1	O	F1.51A	P0	11/02/2014	3.817	I	NA	no	F05AF1A	F025AM1A
F1	O	F1.19A	P0	13/02/2014	3.817	I	NA	no	F038AF1A	F019AM1A
F1	O	F1.9A	P0	12/02/2014	3.818	I	NA	no	F041AF1A	F08AM2A
F1	O	F1.52A	P0	15/02/2014	3.818	I	NA	no	F025AF1A	F026AM1A
F1	O	F1.47A	P0	11/02/2014	3.819	I	NA	no	F015AF2A	F014AM3A
F1	O	F1.17A	P0	11/02/2014	3.819	I	NA	no	F07AF3A	F038AM2A
F1	O	F1.53B	P0	11/02/2014	3.82	I	NA	no	F026AF1A	F02BM1A
F1	O	F1.56A	P0	12/02/2014	3.82	I	NA	no	F02BF2A	F017AM1A
F1	O	F1.42A	P0	14/02/2014	3.82	I	NA	no	F053BF2A	F022AM1A
F1	O	F1.3A	P0	12/02/2014	3.821	I	NA	no	F014AF1A	F04AM1A
F1	O	F1.53A	P0	14/02/2014	3.821	I	NA	no	F026AF1A	F02BM1A
F1	O	F1.32A	P0	11/02/2014	3.822	I	NA	no	F052AF2A	F029AM1A
F1	O	F1.14A	P0	11/02/2014	3.822	I	NA	no	F041AF2A	F09AM1A
F1	O	F1.21A	P0	12/02/2014	3.822	I	NA	no	F09AF2A	F019AM2A
F1	O	F1.56B	P0	13/02/2014	3.822	I	NA	no	F02BF2A	F017AM1A
F1	O	F1.15B	P0	14/02/2014	3.822	I	NA	no	F07AF2A	F09AM2A
F1	O	F1.35B	P0	15/02/2014	3.822	I	NA	no	F012AF1A	F053BM1A
F1	O	F1.14A	P0	11/02/2014	3.823	I	NA	no	F041AF2A	F09AM1A
F1	O	F1.26A	P0	14/02/2014	3.823	I	NA	no	F031AF1A	F049AM1A
F1	O	F1.9A	P0	15/02/2014	3.823	I	NA	no	F041AF1A	F08AM2A
F1	O	F1.43A	P0	15/02/2014	3.823	I	NA	no	F05BF3A	F015AM1A
F1	O	F1.17A	P0	12/02/2014	3.824	I	NA	no	F07AF3A	F038AM2A
F1	O	F1.8A	P0	12/02/2014	3.824	I	NA	no	F032AF1A	F03AM1A
F1	O	F1.6A	P0	15/02/2014	3.824	I	NA	no	F04AF2A	F08AM1A
F1	O	F1.35B	P0	15/02/2014	3.824	I	NA	no	F012AF1A	F053BM1A
F1	O	F1.15B	P0	15/02/2014	3.824	I	NA	no	F07AF2A	F09AM2A
F1	P	F1.33A	P0	12/02/2014	3.825	I	NA	no	F029AF1A	F028BM2A
F1	O	F1.7A	P0	15/02/2014	3.825	I	NA	no	F08AF1A	F032AM1A
F1	O	F1.27B	P0	15/02/2014	3.825	I	NA	no	F049AF1A	F036AM2A
F1	P	F1.33A	P0	12/02/2014	3.826	I	NA	no	F029AF1A	F028BM2A
F1	O	F1.8A	P0	12/02/2014	3.826	I	NA	no	F032AF1A	F03AM1A
F1	O	F1.35B	P0	15/02/2014	3.826	I	NA	no	F012AF1A	F053BM1A
F1	O	F1.39B	P0	15/02/2014	3.826	I	NA	no	F023AF1A	F05BM1A
F1	O	F1.28A	P0	11/02/2014	3.827	I	NA	no	F038AF3A	F049AM2A
F1	O	F1.10B	P0	17/02/2014	3.827	I	NA	no	F08AF2A	F03AM2A
F1	O	F1.8A	P0	12/02/2014	3.828	I	NA	no	F032AF1A	F03AM1A
F1	O	F1.21A	P0	14/02/2014	3.828	I	NA	no	F09AF2A	F019AM2A
F1	O	F1.17A	P0	17/02/2014	3.828	I	NA	no	F07AF3A	F038AM2A
F1	O	F1.29A	P0	11/02/2014	3.829	I	NA	no	F049AF2A	F052AM1A
F1	O	F1.41A	P0	12/02/2014	3.829	I	NA	no	F022AF2A	F02CM2A
F1	O	F1.31A	P0	13/02/2014	3.829	I	NA	no	F052AF1A	F028BM1A
F1	O	F1.38A	P0	11/02/2014	3.83	I	NA	no	F05BF2A	F02CM1A
F1	P	F1.33A	P0	12/02/2014	3.83	I	NA	no	F029AF1A	F028BM2A
F1	O	F1.54B	P0	14/02/2014	3.83	I	NA	no	F026AF2A	F020AM1A
F1	O	F1.42A	P0	13/02/2014	3.831	I	NA	no	F053BF2A	F022AM1A
F1	O	F1.43A	P0	15/02/2014	3.831	I	NA	no	F05BF3A	F015AM1A
F1	O	F1.27B	P0	15/02/2014	3.831	I	NA	no	F049AF1A	F036AM2A
F1	O	F1.24A	P0	15/02/2014	3.832	I	NA	no	F036AF1A	F07AM3A
F1	O	F1.39A	P0	12/02/2014	3.833	I	NA	no	F023AF1A	F05BM1A
F1	O	F1.27A	P0	14/02/2014	3.833	I	NA	no	F049AF1A	F036AM2A
F1	O	F1.41A	P0	14/02/2014	3.833	I	NA	no	F022AF2A	F02CM2A
F1	O	F1.41A	P0	15/02/2014	3.833	I	NA	no	F022AF2A	F02CM2A
F1	O	F1.54A	P0	11/02/2014	3.834	I	NA	no	F026AF2A	F020AM1A
F1	O	F1.29A	P0	13/02/2014	3.834	I	NA	no	F049AF2A	F052AM1A
F1	O	F1.8A	P0	15/02/2014	3.834	I	NA	no	F032AF1A	F03AM1A
F1	O	F1.8A	P0	15/02/2014	3.834	I	NA	no	F032AF1A	F03AM1A
F1	O	F1.35B	P0	15/02/2014	3.834	I	NA	no	F012AF1A	F053BM1A
F1	O	F1.15B	P0	15/02/2014	3.834	I	NA	no	F07AF2A	F09AM2A
F1	O	F1.38A	P0	10/02/2014	3.835	I	NA	no	F05BF2A	F02CM1A
F1	O	F1.29A	P0	11/02/2014	3.835	I	NA	no	F049AF2A	F052AM1A
F1	O	F1.42A	P0	13/02/2014	3.835	I	NA	no	F053BF2A	F022AM1A
F1	O	F1.19A	P0	13/02/2014	3.836	I	NA	no	F038AF1A	F019AM1A
F1	O	F1.26A	P0	14/02/2014	3.836	I	NA	no	F031AF1A	F049AM1A
F1	O	F1.31A	P0	14/02/2014	3.836	I	NA	no	F052AF1A	F028BM1A
F1	O	F1.39A	P0	12/02/2014	3.837	I	NA	no	F023AF1A	F05BM1A
F1	O	F1.23A	P0	13/02/2014	3.837	I	NA	no	F038AF2A	F036AM1A
F1	P	F1.33B	P0	14/02/2014	3.838	I	NA	no	F029AF1A	F028BM2A
F1	O	F1.52A	P0	14/02/2014	3.838	I	NA	no	F025AF1A	F026AM1A
F1	O	F1.10A	P0	15/02/2014	3.838	I	NA	no	F08AF2A	F03AM2A
F1	O	F1.15A	P0	11/02/2014	3.839	I	NA	no	F07AF2A	F09AM2A
F1	O	F1.11A	P0	15/02/2014	3.839	I	NA	no	F039AF1A	F08AM3A
F1	O	F1.45A	P0	15/02/2014	3.839	I	NA	no	F015AF1A	F053AM1A
F1	O	F1.42A	P0	12/02/2014	3.84	I	NA	no	F053BF2A	F022AM1A
F1	O	F1.10A	P0	14/02/2014	3.84	I	NA	no	F08AF2A	F03AM2A
F1	O	F1.46A	P0	14/02/2014	3.84	I	NA	no	F053AF1A	F014AM2A
F1	O	F1.25A	P0	15/02/2014	3.84	I	NA	no	F036AF2A	F031AM1A
F1	O	F1.26A	P0	15/02/2014	3.84	I	NA	no	F031AF1A	F049AM1A
F1	O	F1.15B	P0	14/02/2014	3.841	I	NA	no	F07AF2A	F09AM2A
F1	O	F1.9A	P0	15/02/2014	3.841	I	NA	no	F041AF1A	F08AM2A
F1	O	F1.8A	P0	14/02/2014	3.842	I	NA	no	F032AF1A	F03AM1A
F1	O	F1.14A	P0	11/02/2014	3.843	I	NA	no	F041AF2A	F09AM1A
F1	O	F1.8A	P0	12/02/2014	3.844	I	NA	no	F032AF1A	F03AM1A
F1	O	F1.41A	P0	15/02/2014	3.844	I	NA	no	F022AF2A	F02CM2A
F1	P	F1.33B	P0	13/02/2014	3.845	I	NA	no	F029AF1A	F028BM2A
F1	O	F1.35B	P0	15/02/2014	3.845	I	NA	no	F012AF1A	F053BM1A
F1	O	F1.31A	P0	11/02/2014	3.846	I	NA	no	F052AF1A	F028BM1A
F1	O	F1.53A	P0	13/02/2014	3.846	I	NA	no	F026AF1A	F02BM1A
F1	O	F1.2A	P0	14/02/2014	3.847	I	NA	no	F030AF1A	F02AM1A
F1	O	F1.10A	P0	15/02/2014	3.847	I	NA	no	F08AF2A	F03AM2A
F1	O	F1.55A	P0	15/02/2014	3.847	I	NA	no	F027AF1A	F042AM1A
F1	O	F1.53A	P0	13/02/2014	3.848	I	NA	no	F026AF1A	F02BM1A
F1	O	F1.56B	P0	14/02/2014	3.848	I	NA	no	F02BF2A	F017AM1A
F1	O	F1.16A	P0	15/02/2014	3.848	I	NA	no	F09AF1A	F038AM1A
F1	O	F1.42A	P0	11/02/2014	3.849	I	NA	no	F053BF2A	F022AM1A
F1	O	F1.38B	P0	13/02/2014	3.849	I	NA	no	F05BF2A	F02CM1A
F1	O	F1.10B	P0	17/02/2014	3.849	I	NA	no	F08AF2A	F03AM2A
F1	O	F1.39A	P0	13/02/2014	3.85	I	NA	no	F023AF1A	F05BM1A
F1	O	F1.21A	P0	14/02/2014	3.85	I	NA	no	F09AF2A	F019AM2A
F1	P	F1.33B	P0	14/02/2014	3.85	I	NA	no	F029AF1A	F028BM2A
F1	O	F1.6A	P0	15/02/2014	3.85	I	NA	no	F04AF2A	F08AM1A
F1	O	F1.29A	P0	12/02/2014	3.851	I	NA	no	F049AF2A	F052AM1A
F1	O	F1.54B	P0	12/02/2014	3.851	I	NA	no	F026AF2A	F020AM1A
F1	O	F1.6A	P0	15/02/2014	3.851	I	NA	no	F04AF2A	F08AM1A
F1	O	F1.8A	P0	12/02/2014	3.852	I	NA	no	F032AF1A	F03AM1A
F1	O	F1.42A	P0	14/02/2014	3.852	I	NA	no	F053BF2A	F022AM1A
F1	O	F1.11A	P0	15/02/2014	3.852	I	NA	no	F039AF1A	F08AM3A
F1	O	F1.41A	P0	14/02/2014	3.854	I	NA	no	F022AF2A	F02CM2A
F1	O	F1.53B	P0	11/02/2014	3.855	I	NA	no	F026AF1A	F02BM1A
F1	O	F1.53B	P0	11/02/2014	3.855	I	NA	no	F026AF1A	F02BM1A
F1	O	F1.46A	P0	15/02/2014	3.855	I	NA	no	F053AF1A	F014AM2A
F1	O	F1.27A	P0	11/02/2014	3.856	I	NA	no	F049AF1A	F036AM2A
F1	O	F1.26A	P0	14/02/2014	3.856	I	NA	no	F031AF1A	F049AM1A
F1	O	F1.10A	P0	15/02/2014	3.856	I	NA	no	F08AF2A	F03AM2A
F1	O	F1.34A	P0	12/02/2014	3.857	I	NA	no	F028BF1A	F012AM1A
F1	O	F1.8A	P0	13/02/2014	3.857	I	NA	no	F032AF1A	F03AM1A
F1	O	F1.43A	P0	15/02/2014	3.857	I	NA	no	F05BF3A	F015AM1A
F1	O	F1.24A	P0	10/02/2014	3.858	I	NA	no	F036AF1A	F07AM3A
F1	O	F1.55A	P0	12/02/2014	3.858	I	NA	no	F027AF1A	F042AM1A
F1	O	F1.38B	P0	13/02/2014	3.858	I	NA	no	F05BF2A	F02CM1A
F1	O	F1.44A	P0	14/02/2014	3.858	I	NA	no	F02CF4A	F015AM2A
F1	O	F1.35B	P0	15/02/2014	3.858	I	NA	no	F012AF1A	F053BM1A
F1	O	F1.51A	P0	10/02/2014	3.859	I	NA	no	F05AF1A	F025AM1A
F1	O	F1.10A	P0	15/02/2014	3.859	I	NA	no	F08AF2A	F03AM2A
F1	O	F1.21A	P0	15/02/2014	3.859	I	NA	no	F09AF2A	F019AM2A
F1	O	F1.40A	P0	14/02/2014	3.86	I	NA	no	F022AF1A	F05BM2A
F1	O	F1.10B	P0	17/02/2014	3.86	I	NA	no	F08AF2A	F03AM2A
F1	O	F1.4A	P0	11/02/2014	3.861	I	NA	no	F02AF1A	F04AM2A
F1	O	F1.10B	P0	17/02/2014	3.861	I	NA	no	F08AF2A	F03AM2A
F1	O	F1.29A	P0	11/02/2014	3.862	I	NA	no	F049AF2A	F052AM1A
F1	O	F1.56A	P0	11/02/2014	3.862	I	NA	no	F02BF2A	F017AM1A
F1	O	F1.48A	P0	14/02/2014	3.862	I	NA	no	F014AF2A	F022BM2A
F1	O	F1.29A	P0	11/02/2014	3.863	I	NA	no	F049AF2A	F052AM1A
F1	O	F1.35B	P0	15/02/2014	3.863	I	NA	no	F012AF1A	F053BM1A
F1	O	F1.32A	P0	15/02/2014	3.864	I	NA	no	F052AF2A	F029AM1A
F1	O	F1.51A	P0	10/02/2014	3.865	I	NA	no	F05AF1A	F025AM1A
F1	O	F1.25A	P0	13/02/2014	3.865	I	NA	no	F036AF2A	F031AM1A
F1	O	F1.35A	P0	13/02/2014	3.865	I	NA	no	F012AF1A	F053BM1A
F1	O	F1.10B	P0	17/02/2014	3.865	I	NA	no	F08AF2A	F03AM2A
F1	O	F1.56B	P0	13/02/2014	3.866	I	NA	no	F02BF2A	F017AM1A
F1	O	F1.39A	P0	14/02/2014	3.866	I	NA	no	F023AF1A	F05BM1A
F1	O	F1.46A	P0	15/02/2014	3.866	I	NA	no	F053AF1A	F014AM2A
F1	O	F1.31A	P0	14/02/2014	3.867	I	NA	no	F052AF1A	F028BM1A
F1	O	F1.38A	P0	10/02/2014	3.868	I	NA	no	F05BF2A	F02CM1A
F1	O	F1.53A	P0	10/02/2014	3.868	I	NA	no	F026AF1A	F02BM1A
F1	O	F1.8A	P0	15/02/2014	3.868	I	NA	no	F032AF1A	F03AM1A
F1	O	F1.29A	P0	14/02/2014	3.869	I	NA	no	F049AF2A	F052AM1A
F1	O	F1.6A	P0	14/02/2014	3.869	I	NA	no	F04AF2A	F08AM1A
F1	O	F1.52A	P0	15/02/2014	3.869	I	NA	no	F025AF1A	F026AM1A
F1	O	F1.8A	P0	12/02/2014	3.871	I	NA	no	F032AF1A	F03AM1A
F1	O	F1.37A	P0	12/02/2014	3.871	I	NA	no	F02CF3A	F053BM2A
F1	O	F1.54B	P0	13/02/2014	3.871	I	NA	no	F026AF2A	F020AM1A
F1	O	F1.8A	P0	15/02/2014	3.871	I	NA	no	F032AF1A	F03AM1A
F1	O	F1.32A	P0	15/02/2014	3.871	I	NA	no	F052AF2A	F029AM1A
F1	O	F1.17A	P0	10/02/2014	3.872	I	NA	no	F07AF3A	F038AM2A
F1	P	F1.33A	P0	12/02/2014	3.872	I	NA	no	F029AF1A	F028BM2A
F1	O	F1.36A	P0	15/02/2014	3.872	I	NA	no	F053BF1A	F023AM1A
F1	O	F1.51A	P0	10/02/2014	3.873	I	NA	no	F05AF1A	F025AM1A
F1	O	F1.28A	P0	14/02/2014	3.873	I	NA	no	F038AF3A	F049AM2A
F1	O	F1.40A	P0	14/02/2014	3.873	I	NA	no	F022AF1A	F05BM2A
F1	O	F1.52A	P0	14/02/2014	3.873	I	NA	no	F025AF1A	F026AM1A
F1	O	F1.5A	P0	15/02/2014	3.873	I	NA	no	F04AF1A	F041AM2A
F1	O	F1.53A	P0	10/02/2014	3.874	I	NA	no	F026AF1A	F02BM1A
F1	O	F1.9A	P0	13/02/2014	3.874	I	NA	no	F041AF1A	F08AM2A
F1	O	F1.34A	P0	13/02/2014	3.874	I	NA	no	F028BF1A	F012AM1A
F1	O	F1.24A	P0	15/02/2014	3.874	I	NA	no	F036AF1A	F07AM3A
F1	O	F1.37A	P0	12/02/2014	3.875	I	NA	no	F02CF3A	F053BM2A
F1	P	F1.33B	P0	13/02/2014	3.876	I	NA	no	F029AF1A	F028BM2A
F1	O	F1.10A	P0	15/02/2014	3.876	I	NA	no	F08AF2A	F03AM2A
F1	O	F1.43A	P0	15/02/2014	3.876	I	NA	no	F05BF3A	F015AM1A
F1	O	F1.29A	P0	14/02/2014	3.877	I	NA	no	F049AF2A	F052AM1A
F1	O	F1.32A	P0	13/02/2014	3.878	I	NA	no	F052AF2A	F029AM1A
F1	O	F1.4A	P0	15/02/2014	3.878	I	NA	no	F02AF1A	F04AM2A
F1	O	F1.24A	P0	10/02/2014	3.879	I	NA	no	F036AF1A	F07AM3A
F1	O	F1.21A	P0	14/02/2014	3.879	I	NA	no	F09AF2A	F019AM2A
F1	O	F1.37A	P0	12/02/2014	3.88	I	NA	no	F02CF3A	F053BM2A
F1	O	F1.2A	P0	15/02/2014	3.881	I	NA	no	F030AF1A	F02AM1A
F1	O	F1.53A	P0	10/02/2014	3.882	I	NA	no	F026AF1A	F02BM1A
F1	O	F1.53B	P0	11/02/2014	3.882	I	NA	no	F026AF1A	F02BM1A
F1	O	F1.37A	P0	13/02/2014	3.882	I	NA	no	F02CF3A	F053BM2A
F1	O	F1.2A	P0	14/02/2014	3.882	I	NA	no	F030AF1A	F02AM1A
F1	O	F1.35B	P0	15/02/2014	3.882	I	NA	no	F012AF1A	F053BM1A
F1	O	F1.38A	P0	11/02/2014	3.883	I	NA	no	F05BF2A	F02CM1A
F1	O	F1.37A	P0	13/02/2014	3.883	I	NA	no	F02CF3A	F053BM2A
F1	O	F1.54B	P0	13/02/2014	3.883	I	NA	no	F026AF2A	F020AM1A
F1	O	F1.26A	P0	15/02/2014	3.884	I	NA	no	F031AF1A	F049AM1A
F1	O	F1.41A	P0	14/02/2014	3.885	I	NA	no	F022AF2A	F02CM2A
F1	O	F1.15B	P0	15/02/2014	3.885	I	NA	no	F07AF2A	F09AM2A
F1	O	F1.10A	P0	15/02/2014	3.886	I	NA	no	F08AF2A	F03AM2A
F1	O	F1.42A	P0	10/02/2014	3.887	I	NA	no	F053BF2A	F022AM1A
F1	O	F1.53A	P0	14/02/2014	3.887	I	NA	no	F026AF1A	F02BM1A
F1	O	F1.54A	P0	11/02/2014	3.888	I	NA	no	F026AF2A	F020AM1A
F1	O	F1.45A	P0	14/02/2014	3.888	I	NA	no	F015AF1A	F053AM1A
F1	O	F1.52A	P0	14/02/2014	3.888	I	NA	no	F025AF1A	F026AM1A
F1	O	F1.55A	P0	11/02/2014	3.889	I	NA	no	F027AF1A	F042AM1A
F1	O	F1.32A	P0	10/02/2014	3.89	I	NA	no	F052AF2A	F029AM1A
F1	O	F1.8A	P0	12/02/2014	3.89	I	NA	no	F032AF1A	F03AM1A
F1	O	F1.3A	P0	15/02/2014	3.89	I	NA	no	F014AF1A	F04AM1A
F1	O	F1.16A	P0	12/02/2014	3.891	I	NA	no	F09AF1A	F038AM1A
F1	O	F1.7A	P0	15/02/2014	3.891	I	NA	no	F08AF1A	F032AM1A
F1	O	F1.52A	P0	15/02/2014	3.891	I	NA	no	F025AF1A	F026AM1A
F1	O	F1.54A	P0	11/02/2014	3.892	I	NA	no	F026AF2A	F020AM1A
F1	O	F1.42A	P0	14/02/2014	3.892	I	NA	no	F053BF2A	F022AM1A
F1	O	F1.39B	P0	15/02/2014	3.892	I	NA	no	F023AF1A	F05BM1A
F1	O	F1.15B	P0	14/02/2014	3.893	I	NA	no	F07AF2A	F09AM2A
F1	O	F1.2A	P0	14/02/2014	3.894	I	NA	no	F030AF1A	F02AM1A
F1	O	F1.10B	P0	17/02/2014	3.894	I	NA	no	F08AF2A	F03AM2A
F1	O	F1.42A	P0	11/02/2014	3.895	I	NA	no	F053BF2A	F022AM1A
F1	O	F1.11A	P0	14/02/2014	3.895	I	NA	no	F039AF1A	F08AM3A
F1	O	F1.32A	P0	14/02/2014	3.895	I	NA	no	F052AF2A	F029AM1A
F1	O	F1.46A	P0	15/02/2014	3.896	I	NA	no	F053AF1A	F014AM2A
F1	O	F1.10B	P0	17/02/2014	3.896	I	NA	no	F08AF2A	F03AM2A
F1	P	F1.33B	P0	13/02/2014	3.897	I	NA	no	F029AF1A	F028BM2A
F1	O	F1.41A	P0	15/02/2014	3.897	I	NA	no	F022AF2A	F02CM2A
F1	O	F1.47A	P0	10/02/2014	3.898	I	NA	no	F015AF2A	F014AM3A
F1	O	F1.46A	P0	12/02/2014	3.898	I	NA	no	F053AF1A	F014AM2A
F1	O	F1.3A	P0	13/02/2014	3.898	I	NA	no	F014AF1A	F04AM1A
F1	O	F1.3A	P0	15/02/2014	3.898	I	NA	no	F014AF1A	F04AM1A
F1	O	F1.46A	P0	15/02/2014	3.898	I	NA	no	F053AF1A	F014AM2A
F1	O	F1.53B	P0	11/02/2014	3.899	I	NA	no	F026AF1A	F02BM1A
F1	O	F1.54A	P0	11/02/2014	3.899	I	NA	no	F026AF2A	F020AM1A
F1	O	F1.12A	P0	15/02/2014	3.899	I	NA	no	F08AF3A	F07AM1A
F1	O	F1.34A	P0	15/02/2014	3.899	I	NA	no	F028BF1A	F012AM1A
F1	O	F1.32A	P0	10/02/2014	3.9	I	NA	no	F052AF2A	F029AM1A
F1	O	F1.29A	P0	12/02/2014	3.9	I	NA	no	F049AF2A	F052AM1A
F1	O	F1.21A	P0	13/02/2014	3.9	I	NA	no	F09AF2A	F019AM2A
F1	O	F1.48A	P0	15/02/2014	3.9	I	NA	no	F014AF2A	F022BM2A
F1	O	F1.43A	P0	17/02/2014	3.903	I	NA	no	F05BF3A	F015AM1A
F1	O	F1.16A	P0	15/02/2014	3.904	I	NA	no	F09AF1A	F038AM1A
F1	O	F1.32A	P0	15/02/2014	3.904	I	NA	no	F052AF2A	F029AM1A
F1	O	F1.40A	P0	11/02/2014	3.905	I	NA	no	F022AF1A	F05BM2A
F1	O	F1.55A	P0	12/02/2014	3.905	I	NA	no	F027AF1A	F042AM1A
F1	O	F1.46A	P0	12/02/2014	3.905	I	NA	no	F053AF1A	F014AM2A
F1	P	F1.33A	P0	13/02/2014	3.905	I	NA	no	F029AF1A	F028BM2A
F1	P	F1.33B	P0	14/02/2014	3.905	I	NA	no	F029AF1A	F028BM2A
F1	O	F1.23A	P0	14/02/2014	3.906	I	NA	no	F038AF2A	F036AM1A
F1	O	F1.21A	P0	14/02/2014	3.906	I	NA	no	F09AF2A	F019AM2A
F1	O	F1.6A	P0	12/02/2014	3.907	I	NA	no	F04AF2A	F08AM1A
F1	P	F1.33B	P0	14/02/2014	3.907	I	NA	no	F029AF1A	F028BM2A
F1	O	F1.2A	P0	14/02/2014	3.907	I	NA	no	F030AF1A	F02AM1A
F1	O	F1.53B	P0	11/02/2014	3.908	I	NA	no	F026AF1A	F02BM1A
F1	O	F1.15A	P0	11/02/2014	3.908	I	NA	no	F07AF2A	F09AM2A
F1	O	F1.55A	P0	12/02/2014	3.908	I	NA	no	F027AF1A	F042AM1A
F1	O	F1.9A	P0	12/02/2014	3.908	I	NA	no	F041AF1A	F08AM2A
F1	O	F1.51B	P0	13/02/2014	3.908	I	NA	no	F05AF1A	F025AM1A
F1	O	F1.14B	P0	15/02/2014	3.908	I	NA	no	F041AF2A	F09AM1A
F1	O	F1.26A	P0	15/02/2014	3.908	I	NA	no	F031AF1A	F049AM1A
F1	O	F1.37A	P0	12/02/2014	3.909	I	NA	no	F02CF3A	F053BM2A
F1	O	F1.53A	P0	14/02/2014	3.909	I	NA	no	F026AF1A	F02BM1A
F1	O	F1.10B	P0	17/02/2014	3.909	I	NA	no	F08AF2A	F03AM2A
F1	O	F1.22A	P0	13/02/2014	3.91	I	NA	no	F019AF2A	F07AM2A
F1	O	F1.53A	P0	13/02/2014	3.91	I	NA	no	F026AF1A	F02BM1A
F1	O	F1.53A	P0	14/02/2014	3.91	I	NA	no	F026AF1A	F02BM1A
F1	O	F1.21A	P0	15/02/2014	3.91	I	NA	no	F09AF2A	F019AM2A
F1	O	F1.15B	P0	15/02/2014	3.91	I	NA	no	F07AF2A	F09AM2A
F1	O	F1.16A	P0	13/02/2014	3.911	I	NA	no	F09AF1A	F038AM1A
F1	O	F1.40A	P0	14/02/2014	3.911	I	NA	no	F022AF1A	F05BM2A
F1	O	F1.41A	P0	14/02/2014	3.911	I	NA	no	F022AF2A	F02CM2A
F1	O	F1.10A	P0	15/02/2014	3.911	I	NA	no	F08AF2A	F03AM2A
F1	O	F1.24A	P0	10/02/2014	3.912	I	NA	no	F036AF1A	F07AM3A
F1	O	F1.42A	P0	12/02/2014	3.912	I	NA	no	F053BF2A	F022AM1A
F1	O	F1.39A	P0	13/02/2014	3.912	I	NA	no	F023AF1A	F05BM1A
F1	O	F1.10A	P0	14/02/2014	3.912	I	NA	no	F08AF2A	F03AM2A
F1	O	F1.37A	P0	14/02/2014	3.912	I	NA	no	F02CF3A	F053BM2A
F1	O	F1.45A	P0	14/02/2014	3.912	I	NA	no	F015AF1A	F053AM1A
F1	O	F1.51A	P0	11/02/2014	3.913	I	NA	no	F05AF1A	F025AM1A
F1	O	F1.53B	P0	11/02/2014	3.913	I	NA	no	F026AF1A	F02BM1A
F1	O	F1.35A	P0	12/02/2014	3.913	I	NA	no	F012AF1A	F053BM1A
F1	O	F1.54A	P0	11/02/2014	3.914	I	NA	no	F026AF2A	F020AM1A
F1	O	F1.21A	P0	14/02/2014	3.914	I	NA	no	F09AF2A	F019AM2A
F1	O	F1.11A	P0	14/02/2014	3.915	I	NA	no	F039AF1A	F08AM3A
F1	O	F1.43A	P0	15/02/2014	3.915	I	NA	no	F05BF3A	F015AM1A
F1	O	F1.12A	P0	15/02/2014	3.916	I	NA	no	F08AF3A	F07AM1A
F1	O	F1.34A	P0	15/02/2014	3.916	I	NA	no	F028BF1A	F012AM1A
F1	O	F1.15B	P0	15/02/2014	3.916	I	NA	no	F07AF2A	F09AM2A
F1	O	F1.39A	P0	14/02/2014	3.917	I	NA	no	F023AF1A	F05BM1A
F1	P	F1.33A	P0	12/02/2014	3.918	I	NA	no	F029AF1A	F028BM2A
F1	O	F1.53A	P0	12/02/2014	3.918	I	NA	no	F026AF1A	F02BM1A
F1	O	F1.22A	P0	15/02/2014	3.918	I	NA	no	F019AF2A	F07AM2A
F1	O	F1.21A	P0	15/02/2014	3.918	I	NA	no	F09AF2A	F019AM2A
F1	O	F1.25A	P0	15/02/2014	3.919	I	NA	no	F036AF2A	F031AM1A
F1	O	F1.48A	P0	13/02/2014	3.92	I	NA	no	F014AF2A	F022BM2A
F1	P	F1.33B	P0	14/02/2014	3.92	I	NA	no	F029AF1A	F028BM2A
F1	O	F1.27B	P0	15/02/2014	3.92	I	NA	no	F049AF1A	F036AM2A
F1	O	F1.10B	P0	17/02/2014	3.921	I	NA	no	F08AF2A	F03AM2A
F1	O	F1.21A	P0	15/02/2014	3.922	I	NA	no	F09AF2A	F019AM2A
F1	O	F1.40A	P0	12/02/2014	3.923	I	NA	no	F022AF1A	F05BM2A
F1	O	F1.48A	P0	15/02/2014	3.924	I	NA	no	F014AF2A	F022BM2A
F1	O	F1.29A	P0	11/02/2014	3.925	I	NA	no	F049AF2A	F052AM1A
F1	O	F1.52A	P0	15/02/2014	3.925	I	NA	no	F025AF1A	F026AM1A
F1	O	F1.8A	P0	12/02/2014	3.926	I	NA	no	F032AF1A	F03AM1A
F1	O	F1.3A	P0	15/02/2014	3.926	I	NA	no	F014AF1A	F04AM1A
F1	O	F1.22A	P0	15/02/2014	3.926	I	NA	no	F019AF2A	F07AM2A
F1	O	F1.15A	P0	11/02/2014	3.927	I	NA	no	F07AF2A	F09AM2A
F1	O	F1.12A	P0	15/02/2014	3.927	I	NA	no	F08AF3A	F07AM1A
F1	O	F1.39B	P0	15/02/2014	3.927	I	NA	no	F023AF1A	F05BM1A
F1	O	F1.55A	P0	12/02/2014	3.928	I	NA	no	F027AF1A	F042AM1A
F1	O	F1.11A	P0	15/02/2014	3.928	I	NA	no	F039AF1A	F08AM3A
F1	O	F1.37A	P0	14/02/2014	3.929	I	NA	no	F02CF3A	F053BM2A
F1	O	F1.34A	P0	15/02/2014	3.929	I	NA	no	F028BF1A	F012AM1A
F1	O	F1.51A	P0	11/02/2014	3.93	I	NA	no	F05AF1A	F025AM1A
F1	O	F1.22A	P0	15/02/2014	3.93	I	NA	no	F019AF2A	F07AM2A
F1	O	F1.48A	P0	15/02/2014	3.93	I	NA	no	F014AF2A	F022BM2A
F1	O	F1.48A	P0	11/02/2014	3.931	I	NA	no	F014AF2A	F022BM2A
F1	O	F1.12A	P0	13/02/2014	3.932	I	NA	no	F08AF3A	F07AM1A
F1	O	F1.39A	P0	12/02/2014	3.933	I	NA	no	F023AF1A	F05BM1A
F1	O	F1.41A	P0	14/02/2014	3.933	I	NA	no	F022AF2A	F02CM2A
F1	O	F1.12A	P0	14/02/2014	3.934	I	NA	no	F08AF3A	F07AM1A
F1	O	F1.9A	P0	15/02/2014	3.934	I	NA	no	F041AF1A	F08AM2A
F1	O	F1.34A	P0	12/02/2014	3.935	I	NA	no	F028BF1A	F012AM1A
F1	O	F1.52A	P0	15/02/2014	3.935	I	NA	no	F025AF1A	F026AM1A
F1	O	F1.56B	P0	13/02/2014	3.936	I	NA	no	F02BF2A	F017AM1A
F1	O	F1.21A	P0	13/02/2014	3.936	I	NA	no	F09AF2A	F019AM2A
F1	O	F1.48A	P0	13/02/2014	3.936	I	NA	no	F014AF2A	F022BM2A
F1	O	F1.38B	P0	13/02/2014	3.937	I	NA	no	F05BF2A	F02CM1A
F1	O	F1.23A	P0	14/02/2014	3.937	I	NA	no	F038AF2A	F036AM1A
F1	O	F1.10B	P0	17/02/2014	3.937	I	NA	no	F08AF2A	F03AM2A
F1	O	F1.34A	P0	15/02/2014	3.938	I	NA	no	F028BF1A	F012AM1A
F1	O	F1.47A	P0	10/02/2014	3.939	I	NA	no	F015AF2A	F014AM3A
F1	O	F1.21A	P0	13/02/2014	3.939	I	NA	no	F09AF2A	F019AM2A
F1	O	F1.37A	P0	12/02/2014	3.94	I	NA	no	F02CF3A	F053BM2A
F1	O	F1.22A	P0	15/02/2014	3.94	I	NA	no	F019AF2A	F07AM2A
F1	O	F1.10B	P0	17/02/2014	3.94	I	NA	no	F08AF2A	F03AM2A
F1	O	F1.40A	P0	14/02/2014	3.941	I	NA	no	F022AF1A	F05BM2A
F1	O	F1.4A	P0	13/02/2014	3.942	I	NA	no	F02AF1A	F04AM2A
F1	O	F1.22A	P0	13/02/2014	3.942	I	NA	no	F019AF2A	F07AM2A
F1	P	F1.33B	P0	14/02/2014	3.942	I	NA	no	F029AF1A	F028BM2A
F1	O	F1.45A	P0	10/02/2014	3.943	I	NA	no	F015AF1A	F053AM1A
F1	O	F1.8A	P0	13/02/2014	3.944	I	NA	no	F032AF1A	F03AM1A
F1	O	F1.10A	P0	14/02/2014	3.944	I	NA	no	F08AF2A	F03AM2A
F1	O	F1.21A	P0	15/02/2014	3.944	I	NA	no	F09AF2A	F019AM2A
F1	O	F1.48A	P0	11/02/2014	3.945	I	NA	no	F014AF2A	F022BM2A
F1	P	F1.33A	P0	12/02/2014	3.945	I	NA	no	F029AF1A	F028BM2A
F1	O	F1.44A	P0	10/02/2014	3.946	I	NA	no	F02CF4A	F015AM2A
F1	O	F1.15A	P0	12/02/2014	3.947	I	NA	no	F07AF2A	F09AM2A
F1	O	F1.16A	P0	14/02/2014	3.947	I	NA	no	F09AF1A	F038AM1A
F1	O	F1.3A	P0	15/02/2014	3.947	I	NA	no	F014AF1A	F04AM1A
F1	O	F1.47A	P0	14/02/2014	3.949	I	NA	no	F015AF2A	F014AM3A
F1	O	F1.17A	P0	12/02/2014	3.95	I	NA	no	F07AF3A	F038AM2A
F1	O	F1.47A	P0	14/02/2014	3.95	I	NA	no	F015AF2A	F014AM3A
F1	O	F1.24A	P0	15/02/2014	3.951	I	NA	no	F036AF1A	F07AM3A
F1	O	F1.46A	P0	12/02/2014	3.952	I	NA	no	F053AF1A	F014AM2A
F1	O	F1.53A	P0	14/02/2014	3.952	I	NA	no	F026AF1A	F02BM1A
F1	O	F1.4A	P0	15/02/2014	3.952	I	NA	no	F02AF1A	F04AM2A
F1	O	F1.15B	P0	15/02/2014	3.952	I	NA	no	F07AF2A	F09AM2A
F1	O	F1.32A	P0	11/02/2014	3.953	I	NA	no	F052AF2A	F029AM1A
F1	O	F1.47A	P0	14/02/2014	3.953	I	NA	no	F015AF2A	F014AM3A
F1	O	F1.49A	P0	11/02/2014	3.954	I	NA	no	F014AF3A	F051AM1A
F1	O	F1.10B	P0	17/02/2014	3.954	I	NA	no	F08AF2A	F03AM2A
F1	O	F1.31A	P0	12/02/2014	3.955	I	NA	no	F052AF1A	F028BM1A
F1	O	F1.8A	P0	15/02/2014	3.955	I	NA	no	F032AF1A	F03AM1A
F1	O	F1.17A	P0	17/02/2014	3.955	I	NA	no	F07AF3A	F038AM2A
F1	O	F1.42A	P0	14/02/2014	3.958	I	NA	no	F053BF2A	F022AM1A
F1	O	F1.48A	P0	14/02/2014	3.958	I	NA	no	F014AF2A	F022BM2A
F1	O	F1.8A	P0	14/02/2014	3.958	I	NA	no	F032AF1A	F03AM1A
F1	O	F1.39B	P0	15/02/2014	3.958	I	NA	no	F023AF1A	F05BM1A
F1	O	F1.53B	P0	11/02/2014	3.959	I	NA	no	F026AF1A	F02BM1A
F1	O	F1.15B	P0	14/02/2014	3.96	I	NA	no	F07AF2A	F09AM2A
F1	O	F1.24A	P0	15/02/2014	3.96	I	NA	no	F036AF1A	F07AM3A
F1	O	F1.38A	P0	11/02/2014	3.962	I	NA	no	F05BF2A	F02CM1A
F1	O	F1.16A	P0	15/02/2014	3.962	I	NA	no	F09AF1A	F038AM1A
F1	O	F1.52A	P0	13/02/2014	3.964	I	NA	no	F025AF1A	F026AM1A
F1	O	F1.37A	P0	14/02/2014	3.964	I	NA	no	F02CF3A	F053BM2A
F1	O	F1.42A	P0	14/02/2014	3.964	I	NA	no	F053BF2A	F022AM1A
F1	O	F1.47A	P0	15/02/2014	3.964	I	NA	no	F015AF2A	F014AM3A
F1	O	F1.41A	P0	15/02/2014	3.964	I	NA	no	F022AF2A	F02CM2A
F1	O	F1.15B	P0	14/02/2014	3.965	I	NA	no	F07AF2A	F09AM2A
F1	O	F1.12A	P0	12/02/2014	3.966	I	NA	no	F08AF3A	F07AM1A
F1	O	F1.54B	P0	13/02/2014	3.966	I	NA	no	F026AF2A	F020AM1A
F1	O	F1.42A	P0	14/02/2014	3.966	I	NA	no	F053BF2A	F022AM1A
F1	O	F1.34A	P0	12/02/2014	3.968	I	NA	no	F028BF1A	F012AM1A
F1	O	F1.29A	P0	13/02/2014	3.968	I	NA	no	F049AF2A	F052AM1A
F1	O	F1.37A	P0	13/02/2014	3.968	I	NA	no	F02CF3A	F053BM2A
F1	O	F1.25A	P0	13/02/2014	3.968	I	NA	no	F036AF2A	F031AM1A
F1	O	F1.4A	P0	14/02/2014	3.968	I	NA	no	F02AF1A	F04AM2A
F1	O	F1.45A	P0	10/02/2014	3.969	I	NA	no	F015AF1A	F053AM1A
F1	O	F1.42A	P0	14/02/2014	3.969	I	NA	no	F053BF2A	F022AM1A
F1	O	F1.43A	P0	15/02/2014	3.969	I	NA	no	F05BF3A	F015AM1A
F1	O	F1.24A	P0	15/02/2014	3.97	I	NA	no	F036AF1A	F07AM3A
F1	O	F1.51A	P0	11/02/2014	3.973	I	NA	no	F05AF1A	F025AM1A
F1	O	F1.38B	P0	14/02/2014	3.974	I	NA	no	F05BF2A	F02CM1A
F1	O	F1.27A	P0	11/02/2014	3.975	I	NA	no	F049AF1A	F036AM2A
F1	O	F1.44A	P0	11/02/2014	3.976	I	NA	no	F02CF4A	F015AM2A
F1	O	F1.21A	P0	15/02/2014	3.977	I	NA	no	F09AF2A	F019AM2A
F1	O	F1.10B	P0	17/02/2014	3.977	I	NA	no	F08AF2A	F03AM2A
F1	O	F1.17A	P0	17/02/2014	3.977	I	NA	no	F07AF3A	F038AM2A
F1	O	F1.55A	P0	12/02/2014	3.978	I	NA	no	F027AF1A	F042AM1A
F1	O	F1.44A	P0	13/02/2014	3.978	I	NA	no	F02CF4A	F015AM2A
F1	O	F1.15A	P0	12/02/2014	3.979	I	NA	no	F07AF2A	F09AM2A
F1	O	F1.4A	P0	15/02/2014	3.979	I	NA	no	F02AF1A	F04AM2A
F1	O	F1.36A	P0	11/02/2014	3.98	I	NA	no	F053BF1A	F023AM1A
F1	O	F1.26A	P0	14/02/2014	3.98	I	NA	no	F031AF1A	F049AM1A
F1	O	F1.15B	P0	14/02/2014	3.98	I	NA	no	F07AF2A	F09AM2A
F1	O	F1.40A	P0	13/02/2014	3.981	I	NA	no	F022AF1A	F05BM2A
F1	O	F1.38B	P0	14/02/2014	3.982	I	NA	no	F05BF2A	F02CM1A
F1	O	F1.22A	P0	13/02/2014	3.985	I	NA	no	F019AF2A	F07AM2A
F1	O	F1.21A	P0	14/02/2014	3.985	I	NA	no	F09AF2A	F019AM2A
F1	O	F1.56A	P0	13/02/2014	3.986	I	NA	no	F02BF2A	F017AM1A
F1	P	F1.33B	P0	14/02/2014	3.986	I	NA	no	F029AF1A	F028BM2A
F1	O	F1.3A	P0	15/02/2014	3.986	I	NA	no	F014AF1A	F04AM1A
F1	O	F1.53A	P0	13/02/2014	3.987	I	NA	no	F026AF1A	F02BM1A
F1	P	F1.33A	P0	12/02/2014	3.988	I	NA	no	F029AF1A	F028BM2A
F1	O	F1.22A	P0	13/02/2014	3.988	I	NA	no	F019AF2A	F07AM2A
F1	O	F1.10B	P0	17/02/2014	3.988	I	NA	no	F08AF2A	F03AM2A
F1	O	F1.23A	P0	10/02/2014	3.989	I	NA	no	F038AF2A	F036AM1A
F1	O	F1.48A	P0	10/02/2014	3.989	I	NA	no	F014AF2A	F022BM2A
F1	O	F1.4A	P0	12/02/2014	3.989	I	NA	no	F02AF1A	F04AM2A
F1	O	F1.10A	P0	15/02/2014	3.989	I	NA	no	F08AF2A	F03AM2A
F1	O	F1.32A	P0	15/02/2014	3.989	I	NA	no	F052AF2A	F029AM1A
F1	O	F1.15B	P0	15/02/2014	3.989	I	NA	no	F07AF2A	F09AM2A
F1	O	F1.29A	P0	11/02/2014	3.99	I	NA	no	F049AF2A	F052AM1A
F1	O	F1.54B	P0	13/02/2014	3.991	I	NA	no	F026AF2A	F020AM1A
F1	O	F1.44A	P0	14/02/2014	3.991	I	NA	no	F02CF4A	F015AM2A
F1	O	F1.4A	P0	15/02/2014	3.991	I	NA	no	F02AF1A	F04AM2A
F1	O	F1.17A	P0	17/02/2014	3.991	I	NA	no	F07AF3A	F038AM2A
F1	O	F1.51A	P0	11/02/2014	3.992	I	NA	no	F05AF1A	F025AM1A
F1	O	F1.42A	P0	14/02/2014	3.992	I	NA	no	F053BF2A	F022AM1A
F1	O	F1.25A	P0	14/02/2014	3.993	I	NA	no	F036AF2A	F031AM1A
F1	O	F1.37A	P0	14/02/2014	3.993	I	NA	no	F02CF3A	F053BM2A
F1	O	F1.4A	P0	11/02/2014	3.994	I	NA	no	F02AF1A	F04AM2A
F1	O	F1.53B	P0	11/02/2014	3.997	I	NA	no	F026AF1A	F02BM1A
F1	O	F1.55A	P0	12/02/2014	3.997	I	NA	no	F027AF1A	F042AM1A
F1	O	F1.40A	P0	13/02/2014	3.997	I	NA	no	F022AF1A	F05BM2A
F1	O	F1.53A	P0	13/02/2014	3.997	I	NA	no	F026AF1A	F02BM1A
F1	O	F1.4A	P0	13/02/2014	3.998	I	NA	no	F02AF1A	F04AM2A
F1	O	F1.38A	P0	11/02/2014	3.999	I	NA	no	F05BF2A	F02CM1A
F1	O	F1.27A	P0	12/02/2014	3.999	I	NA	no	F049AF1A	F036AM2A
F1	O	F1.25A	P0	14/02/2014	3.999	I	NA	no	F036AF2A	F031AM1A
F1	O	F1.21A	P0	15/02/2014	3.999	I	NA	no	F09AF2A	F019AM2A
F1	O	F1.38A	P0	11/02/2014	4.001	I	NA	no	F05BF2A	F02CM1A
F1	O	F1.55A	P0	15/02/2014	4.001	I	NA	no	F027AF1A	F042AM1A
F1	O	F1.41A	P0	14/02/2014	4.002	I	NA	no	F022AF2A	F02CM2A
F1	O	F1.4A	P0	15/02/2014	4.002	I	NA	no	F02AF1A	F04AM2A
F1	O	F1.12A	P0	15/02/2014	4.002	I	NA	no	F08AF3A	F07AM1A
F1	O	F1.35A	P0	12/02/2014	4.004	I	NA	no	F012AF1A	F053BM1A
F1	O	F1.10A	P0	15/02/2014	4.004	I	NA	no	F08AF2A	F03AM2A
F1	O	F1.35B	P0	15/02/2014	4.004	I	NA	no	F012AF1A	F053BM1A
F1	O	F1.32A	P0	13/02/2014	4.005	I	NA	no	F052AF2A	F029AM1A
F1	O	F1.4A	P0	14/02/2014	4.005	I	NA	no	F02AF1A	F04AM2A
F1	O	F1.34A	P0	12/02/2014	4.007	I	NA	no	F028BF1A	F012AM1A
F1	O	F1.3A	P0	14/02/2014	4.008	I	NA	no	F014AF1A	F04AM1A
F1	O	F1.10A	P0	15/02/2014	4.008	I	NA	no	F08AF2A	F03AM2A
F1	O	F1.24A	P0	15/02/2014	4.008	I	NA	no	F036AF1A	F07AM3A
F1	O	F1.25A	P0	13/02/2014	4.009	I	NA	no	F036AF2A	F031AM1A
F1	O	F1.11A	P0	14/02/2014	4.009	I	NA	no	F039AF1A	F08AM3A
F1	O	F1.12A	P0	12/02/2014	4.01	I	NA	no	F08AF3A	F07AM1A
F1	O	F1.6A	P0	13/02/2014	4.011	I	NA	no	F04AF2A	F08AM1A
F1	O	F1.15B	P0	13/02/2014	4.011	I	NA	no	F07AF2A	F09AM2A
F1	O	F1.4A	P0	14/02/2014	4.011	I	NA	no	F02AF1A	F04AM2A
F1	O	F1.6A	P0	15/02/2014	4.011	I	NA	no	F04AF2A	F08AM1A
F1	O	F1.8A	P0	12/02/2014	4.012	I	NA	no	F032AF1A	F03AM1A
F1	O	F1.26A	P0	14/02/2014	4.012	I	NA	no	F031AF1A	F049AM1A
F1	O	F1.51B	P0	14/02/2014	4.014	I	NA	no	F05AF1A	F025AM1A
F1	O	F1.4A	P0	13/02/2014	4.018	I	NA	no	F02AF1A	F04AM2A
F1	O	F1.48A	P0	13/02/2014	4.019	I	NA	no	F014AF2A	F022BM2A
F1	O	F1.28A	P0	11/02/2014	4.02	I	NA	no	F038AF3A	F049AM2A
F1	O	F1.9A	P0	12/02/2014	4.02	I	NA	no	F041AF1A	F08AM2A
F1	O	F1.43A	P0	15/02/2014	4.02	I	NA	no	F05BF3A	F015AM1A
F1	O	F1.26A	P0	15/02/2014	4.021	I	NA	no	F031AF1A	F049AM1A
F1	O	F1.53A	P0	13/02/2014	4.023	I	NA	no	F026AF1A	F02BM1A
F1	O	F1.38A	P0	11/02/2014	4.025	I	NA	no	F05BF2A	F02CM1A
F1	O	F1.42A	P0	13/02/2014	4.025	I	NA	no	F053BF2A	F022AM1A
F1	O	F1.34A	P0	12/02/2014	4.026	I	NA	no	F028BF1A	F012AM1A
F1	O	F1.40A	P0	14/02/2014	4.027	I	NA	no	F022AF1A	F05BM2A
F1	O	F1.22A	P0	15/02/2014	4.027	I	NA	no	F019AF2A	F07AM2A
F1	O	F1.38A	P0	11/02/2014	4.028	I	NA	no	F05BF2A	F02CM1A
F1	O	F1.52A	P0	14/02/2014	4.028	I	NA	no	F025AF1A	F026AM1A
F1	O	F1.45A	P0	10/02/2014	4.03	I	NA	no	F015AF1A	F053AM1A
F1	P	F1.33A	P0	12/02/2014	4.03	I	NA	no	F029AF1A	F028BM2A
F1	O	F1.42A	P0	12/02/2014	4.031	I	NA	no	F053BF2A	F022AM1A
F1	O	F1.43A	P0	15/02/2014	4.031	I	NA	no	F05BF3A	F015AM1A
F1	O	F1.36A	P0	12/02/2014	4.032	I	NA	no	F053BF1A	F023AM1A
F1	O	F1.47A	P0	15/02/2014	4.033	I	NA	no	F015AF2A	F014AM3A
F1	O	F1.38A	P0	11/02/2014	4.037	I	NA	no	F05BF2A	F02CM1A
F1	O	F1.38B	P0	14/02/2014	4.037	I	NA	no	F05BF2A	F02CM1A
F1	O	F1.8A	P0	12/02/2014	4.038	I	NA	no	F032AF1A	F03AM1A
F1	O	F1.12A	P0	12/02/2014	4.038	I	NA	no	F08AF3A	F07AM1A
F1	O	F1.35B	P0	15/02/2014	4.038	I	NA	no	F012AF1A	F053BM1A
F1	O	F1.39B	P0	15/02/2014	4.038	I	NA	no	F023AF1A	F05BM1A
F1	O	F1.10B	P0	17/02/2014	4.038	I	NA	no	F08AF2A	F03AM2A
F1	O	F1.37A	P0	12/02/2014	4.04	I	NA	no	F02CF3A	F053BM2A
F1	O	F1.49A	P0	10/02/2014	4.041	I	NA	no	F014AF3A	F051AM1A
F1	O	F1.37A	P0	12/02/2014	4.042	I	NA	no	F02CF3A	F053BM2A
F1	O	F1.41A	P0	14/02/2014	4.042	I	NA	no	F022AF2A	F02CM2A
F1	O	F1.25A	P0	15/02/2014	4.042	I	NA	no	F036AF2A	F031AM1A
F1	O	F1.10B	P0	17/02/2014	4.043	I	NA	no	F08AF2A	F03AM2A
F1	O	F1.54B	P0	13/02/2014	4.044	I	NA	no	F026AF2A	F020AM1A
F1	O	F1.45A	P0	15/02/2014	4.045	I	NA	no	F015AF1A	F053AM1A
F1	O	F1.48A	P0	15/02/2014	4.045	I	NA	no	F014AF2A	F022BM2A
F1	O	F1.34A	P0	12/02/2014	4.046	I	NA	no	F028BF1A	F012AM1A
F1	O	F1.22A	P0	15/02/2014	4.047	I	NA	no	F019AF2A	F07AM2A
F1	O	F1.37A	P0	14/02/2014	4.048	I	NA	no	F02CF3A	F053BM2A
F1	O	F1.52A	P0	15/02/2014	4.048	I	NA	no	F025AF1A	F026AM1A
F1	O	F1.10A	P0	15/02/2014	4.049	I	NA	no	F08AF2A	F03AM2A
F1	O	F1.6A	P0	15/02/2014	4.051	I	NA	no	F04AF2A	F08AM1A
F1	O	F1.42A	P0	11/02/2014	4.052	I	NA	no	F053BF2A	F022AM1A
F1	O	F1.21A	P0	14/02/2014	4.055	I	NA	no	F09AF2A	F019AM2A
F1	O	F1.51A	P0	11/02/2014	4.057	I	NA	no	F05AF1A	F025AM1A
F1	O	F1.42A	P0	13/02/2014	4.057	I	NA	no	F053BF2A	F022AM1A
F1	O	F1.10B	P0	17/02/2014	4.057	I	NA	no	F08AF2A	F03AM2A
F1	O	F1.28A	P0	11/02/2014	4.058	I	NA	no	F038AF3A	F049AM2A
F1	O	F1.37A	P0	12/02/2014	4.058	I	NA	no	F02CF3A	F053BM2A
F1	O	F1.4A	P0	14/02/2014	4.058	I	NA	no	F02AF1A	F04AM2A
F1	O	F1.4A	P0	14/02/2014	4.059	I	NA	no	F02AF1A	F04AM2A
F1	O	F1.21A	P0	15/02/2014	4.059	I	NA	no	F09AF2A	F019AM2A
F1	O	F1.32A	P0	11/02/2014	4.061	I	NA	no	F052AF2A	F029AM1A
F1	O	F1.24A	P0	15/02/2014	4.062	I	NA	no	F036AF1A	F07AM3A
F1	O	F1.24A	P0	10/02/2014	4.063	I	NA	no	F036AF1A	F07AM3A
F1	O	F1.22A	P0	13/02/2014	4.063	I	NA	no	F019AF2A	F07AM2A
F1	O	F1.39A	P0	14/02/2014	4.063	I	NA	no	F023AF1A	F05BM1A
F1	O	F1.25A	P0	15/02/2014	4.063	I	NA	no	F036AF2A	F031AM1A
F1	O	F1.41A	P0	14/02/2014	4.064	I	NA	no	F022AF2A	F02CM2A
F1	O	F1.40A	P0	11/02/2014	4.066	I	NA	no	F022AF1A	F05BM2A
F1	O	F1.36A	P0	15/02/2014	4.066	I	NA	no	F053BF1A	F023AM1A
F1	O	F1.41A	P0	14/02/2014	4.067	I	NA	no	F022AF2A	F02CM2A
F1	O	F1.30A	P0	15/02/2014	4.069	I	NA	no	F01AF1A	F052AM2A
F1	O	F1.52A	P0	11/02/2014	4.07	I	NA	no	F025AF1A	F026AM1A
F1	O	F1.12A	P0	14/02/2014	4.07	I	NA	no	F08AF3A	F07AM1A
F1	O	F1.12A	P0	14/02/2014	4.07	I	NA	no	F08AF3A	F07AM1A
F1	O	F1.25A	P0	15/02/2014	4.071	I	NA	no	F036AF2A	F031AM1A
F1	O	F1.37A	P0	13/02/2014	4.073	I	NA	no	F02CF3A	F053BM2A
F1	O	F1.11A	P0	15/02/2014	4.073	I	NA	no	F039AF1A	F08AM3A
F1	O	F1.38B	P0	14/02/2014	4.074	I	NA	no	F05BF2A	F02CM1A
F1	O	F1.10A	P0	15/02/2014	4.075	I	NA	no	F08AF2A	F03AM2A
F1	O	F1.55A	P0	15/02/2014	4.076	I	NA	no	F027AF1A	F042AM1A
F1	O	F1.10B	P0	17/02/2014	4.076	I	NA	no	F08AF2A	F03AM2A
F1	O	F1.15A	P0	12/02/2014	4.078	I	NA	no	F07AF2A	F09AM2A
F1	O	F1.24A	P0	10/02/2014	4.079	I	NA	no	F036AF1A	F07AM3A
F1	O	F1.45A	P0	11/02/2014	4.079	I	NA	no	F015AF1A	F053AM1A
F1	O	F1.48A	P0	14/02/2014	4.079	I	NA	no	F014AF2A	F022BM2A
F1	O	F1.42A	P0	13/02/2014	4.08	I	NA	no	F053BF2A	F022AM1A
F1	O	F1.35B	P0	15/02/2014	4.081	I	NA	no	F012AF1A	F053BM1A
F1	O	F1.38B	P0	13/02/2014	4.086	I	NA	no	F05BF2A	F02CM1A
F1	O	F1.47A	P0	15/02/2014	4.087	I	NA	no	F015AF2A	F014AM3A
F1	O	F1.17A	P0	17/02/2014	4.087	I	NA	no	F07AF3A	F038AM2A
F1	O	F1.24A	P0	10/02/2014	4.088	I	NA	no	F036AF1A	F07AM3A
F1	O	F1.21A	P0	15/02/2014	4.089	I	NA	no	F09AF2A	F019AM2A
F1	O	F1.40A	P0	14/02/2014	4.091	I	NA	no	F022AF1A	F05BM2A
F1	O	F1.38A	P0	12/02/2014	4.092	I	NA	no	F05BF2A	F02CM1A
F1	O	F1.2A	P0	15/02/2014	4.093	I	NA	no	F030AF1A	F02AM1A
F1	O	F1.30A	P0	15/02/2014	4.093	I	NA	no	F01AF1A	F052AM2A
F1	O	F1.17A	P0	17/02/2014	4.093	I	NA	no	F07AF3A	F038AM2A
F1	O	F1.55A	P0	12/02/2014	4.094	I	NA	no	F027AF1A	F042AM1A
F1	O	F1.45A	P0	11/02/2014	4.097	I	NA	no	F015AF1A	F053AM1A
F1	O	F1.48A	P0	13/02/2014	4.098	I	NA	no	F014AF2A	F022BM2A
F1	O	F1.15A	P0	11/02/2014	4.099	I	NA	no	F07AF2A	F09AM2A
F1	O	F1.49A	P0	11/02/2014	4.101	I	NA	no	F014AF3A	F051AM1A
F1	O	F1.45A	P0	15/02/2014	4.101	I	NA	no	F015AF1A	F053AM1A
F1	O	F1.40A	P0	13/02/2014	4.102	I	NA	no	F022AF1A	F05BM2A
F1	O	F1.25A	P0	13/02/2014	4.103	I	NA	no	F036AF2A	F031AM1A
F1	O	F1.10B	P0	17/02/2014	4.103	I	NA	no	F08AF2A	F03AM2A
F1	O	F1.38B	P0	13/02/2014	4.105	I	NA	no	F05BF2A	F02CM1A
F1	O	F1.53B	P0	11/02/2014	4.107	I	NA	no	F026AF1A	F02BM1A
F1	O	F1.15A	P0	11/02/2014	4.109	I	NA	no	F07AF2A	F09AM2A
F1	O	F1.15A	P0	11/02/2014	4.11	I	NA	no	F07AF2A	F09AM2A
F1	O	F1.4A	P0	12/02/2014	4.11	I	NA	no	F02AF1A	F04AM2A
F1	O	F1.42A	P0	12/02/2014	4.11	I	NA	no	F053BF2A	F022AM1A
F1	O	F1.22A	P0	13/02/2014	4.11	I	NA	no	F019AF2A	F07AM2A
F1	O	F1.16A	P0	14/02/2014	4.11	I	NA	no	F09AF1A	F038AM1A
F1	O	F1.15A	P0	11/02/2014	4.113	I	NA	no	F07AF2A	F09AM2A
F1	O	F1.47A	P0	14/02/2014	4.113	I	NA	no	F015AF2A	F014AM3A
F1	O	F1.4A	P0	15/02/2014	4.113	I	NA	no	F02AF1A	F04AM2A
F1	O	F1.12A	P0	15/02/2014	4.115	I	NA	no	F08AF3A	F07AM1A
F1	O	F1.21A	P0	13/02/2014	4.116	I	NA	no	F09AF2A	F019AM2A
F1	O	F1.21A	P0	14/02/2014	4.116	I	NA	no	F09AF2A	F019AM2A
F1	O	F1.38B	P0	14/02/2014	4.116	I	NA	no	F05BF2A	F02CM1A
F1	O	F1.41A	P0	15/02/2014	4.119	I	NA	no	F022AF2A	F02CM2A
F1	O	F1.10B	P0	17/02/2014	4.119	I	NA	no	F08AF2A	F03AM2A
F1	O	F1.53B	P0	11/02/2014	4.12	I	NA	no	F026AF1A	F02BM1A
F1	O	F1.35A	P0	12/02/2014	4.121	I	NA	no	F012AF1A	F053BM1A
F1	O	F1.16A	P0	14/02/2014	4.121	I	NA	no	F09AF1A	F038AM1A
F1	O	F1.34A	P0	14/02/2014	4.121	I	NA	no	F028BF1A	F012AM1A
F1	O	F1.4A	P0	14/02/2014	4.122	I	NA	no	F02AF1A	F04AM2A
F1	O	F1.12A	P0	14/02/2014	4.124	I	NA	no	F08AF3A	F07AM1A
F1	O	F1.4A	P0	15/02/2014	4.124	I	NA	no	F02AF1A	F04AM2A
F1	O	F1.16A	P0	15/02/2014	4.124	I	NA	no	F09AF1A	F038AM1A
F1	O	F1.34A	P0	15/02/2014	4.124	I	NA	no	F028BF1A	F012AM1A
F1	O	F1.25A	P0	13/02/2014	4.127	I	NA	no	F036AF2A	F031AM1A
F1	O	F1.8A	P0	15/02/2014	4.127	I	NA	no	F032AF1A	F03AM1A
F1	O	F1.30A	P0	15/02/2014	4.129	I	NA	no	F01AF1A	F052AM2A
F1	O	F1.44A	P0	11/02/2014	4.132	I	NA	no	F02CF4A	F015AM2A
F1	O	F1.3A	P0	14/02/2014	4.132	I	NA	no	F014AF1A	F04AM1A
F1	O	F1.45A	P0	15/02/2014	4.132	I	NA	no	F015AF1A	F053AM1A
F1	O	F1.55A	P0	13/02/2014	4.134	I	NA	no	F027AF1A	F042AM1A
F1	O	F1.10A	P0	15/02/2014	4.14	I	NA	no	F08AF2A	F03AM2A
F1	O	F1.4A	P0	12/02/2014	4.141	I	NA	no	F02AF1A	F04AM2A
F1	O	F1.40A	P0	14/02/2014	4.143	I	NA	no	F022AF1A	F05BM2A
F1	O	F1.55A	P0	15/02/2014	4.145	I	NA	no	F027AF1A	F042AM1A
F1	O	F1.38B	P0	14/02/2014	4.146	I	NA	no	F05BF2A	F02CM1A
F1	O	F1.3A	P0	13/02/2014	4.152	I	NA	no	F014AF1A	F04AM1A
F1	O	F1.38B	P0	14/02/2014	4.152	I	NA	no	F05BF2A	F02CM1A
F1	O	F1.15A	P0	12/02/2014	4.154	I	NA	no	F07AF2A	F09AM2A
F1	O	F1.29A	P0	11/02/2014	4.155	I	NA	no	F049AF2A	F052AM1A
F1	O	F1.42A	P0	13/02/2014	4.156	I	NA	no	F053BF2A	F022AM1A
F1	O	F1.10B	P0	17/02/2014	4.156	I	NA	no	F08AF2A	F03AM2A
F1	O	F1.32A	P0	11/02/2014	4.158	I	NA	no	F052AF2A	F029AM1A
F1	O	F1.53A	P0	14/02/2014	4.158	I	NA	no	F026AF1A	F02BM1A
F1	O	F1.55A	P0	12/02/2014	4.159	I	NA	no	F027AF1A	F042AM1A
F1	O	F1.12A	P0	13/02/2014	4.159	I	NA	no	F08AF3A	F07AM1A
F1	O	F1.37A	P0	12/02/2014	4.16	I	NA	no	F02CF3A	F053BM2A
F1	O	F1.53A	P0	12/02/2014	4.16	I	NA	no	F026AF1A	F02BM1A
F1	O	F1.12A	P0	14/02/2014	4.16	I	NA	no	F08AF3A	F07AM1A
F1	O	F1.10B	P0	17/02/2014	4.16	I	NA	no	F08AF2A	F03AM2A
F1	O	F1.29A	P0	12/02/2014	4.161	I	NA	no	F049AF2A	F052AM1A
F1	O	F1.38B	P0	13/02/2014	4.161	I	NA	no	F05BF2A	F02CM1A
F1	O	F1.15A	P0	12/02/2014	4.162	I	NA	no	F07AF2A	F09AM2A
F1	O	F1.9A	P0	15/02/2014	4.162	I	NA	no	F041AF1A	F08AM2A
F1	O	F1.38A	P0	10/02/2014	4.163	I	NA	no	F05BF2A	F02CM1A
F1	O	F1.38A	P0	11/02/2014	4.164	I	NA	no	F05BF2A	F02CM1A
F1	O	F1.38B	P0	13/02/2014	4.164	I	NA	no	F05BF2A	F02CM1A
F1	O	F1.38B	P0	14/02/2014	4.166	I	NA	no	F05BF2A	F02CM1A
F1	O	F1.28A	P0	11/02/2014	4.17	I	NA	no	F038AF3A	F049AM2A
F1	O	F1.45A	P0	11/02/2014	4.17	I	NA	no	F015AF1A	F053AM1A
F1	O	F1.38A	P0	11/02/2014	4.178	I	NA	no	F05BF2A	F02CM1A
F1	O	F1.38B	P0	14/02/2014	4.179	I	NA	no	F05BF2A	F02CM1A
F1	O	F1.38A	P0	11/02/2014	4.185	I	NA	no	F05BF2A	F02CM1A
F1	O	F1.55A	P0	12/02/2014	4.188	I	NA	no	F027AF1A	F042AM1A
F1	O	F1.38A	P0	12/02/2014	4.19	I	NA	no	F05BF2A	F02CM1A
F1	O	F1.47A	P0	15/02/2014	4.193	I	NA	no	F015AF2A	F014AM3A
F1	O	F1.49A	P0	11/02/2014	4.195	I	NA	no	F014AF3A	F051AM1A
F1	O	F1.47A	P0	15/02/2014	4.195	I	NA	no	F015AF2A	F014AM3A
F1	O	F1.47A	P0	15/02/2014	4.196	I	NA	no	F015AF2A	F014AM3A
F1	O	F1.47A	P0	14/02/2014	4.197	I	NA	no	F015AF2A	F014AM3A
F1	O	F1.17A	P0	10/02/2014	4.198	I	NA	no	F07AF3A	F038AM2A
F1	O	F1.12A	P0	12/02/2014	4.199	I	NA	no	F08AF3A	F07AM1A
F1	O	F1.47A	P0	11/02/2014	4.203	I	NA	no	F015AF2A	F014AM3A
F1	O	F1.21A	P0	15/02/2014	4.206	I	NA	no	F09AF2A	F019AM2A
F1	O	F1.40A	P0	14/02/2014	4.209	I	NA	no	F022AF1A	F05BM2A
F1	O	F1.38B	P0	14/02/2014	4.213	I	NA	no	F05BF2A	F02CM1A
F1	O	F1.25A	P0	15/02/2014	4.217	I	NA	no	F036AF2A	F031AM1A
F1	O	F1.10B	P0	17/02/2014	4.228	I	NA	no	F08AF2A	F03AM2A
F1	P	F1.33B	P0	13/02/2014	4.233	I	NA	no	F029AF1A	F028BM2A
F1	O	F1.10B	P0	17/02/2014	4.233	I	NA	no	F08AF2A	F03AM2A
F1	O	F1.21A	P0	15/02/2014	4.235	I	NA	no	F09AF2A	F019AM2A
F1	O	F1.43A	P0	17/02/2014	4.235	I	NA	no	F05BF3A	F015AM1A
F1	O	F1.10B	P0	17/02/2014	4.24	I	NA	no	F08AF2A	F03AM2A
F1	O	F1.17A	P0	10/02/2014	4.247	I	NA	no	F07AF3A	F038AM2A
F1	O	F1.49A	P0	11/02/2014	4.247	I	NA	no	F014AF3A	F051AM1A
F1	O	F1.49A	P0	11/02/2014	4.247	I	NA	no	F014AF3A	F051AM1A
F1	O	F1.38B	P0	14/02/2014	4.252	I	NA	no	F05BF2A	F02CM1A
F1	O	F1.36A	P0	12/02/2014	4.263	I	NA	no	F053BF1A	F023AM1A
F1	O	F1.38B	P0	14/02/2014	4.264	I	NA	no	F05BF2A	F02CM1A
F1	O	F1.16A	P0	14/02/2014	4.27	I	NA	no	F09AF1A	F038AM1A
F1	O	F1.10B	P0	17/02/2014	4.272	I	NA	no	F08AF2A	F03AM2A
F1	O	F1.38A	P0	10/02/2014	4.273	I	NA	no	F05BF2A	F02CM1A
F1	P	F1.33A	P0	12/02/2014	4.274	I	NA	no	F029AF1A	F028BM2A
F1	O	F1.25A	P0	15/02/2014	4.279	I	NA	no	F036AF2A	F031AM1A
F1	O	F1.38B	P0	14/02/2014	4.28	I	NA	no	F05BF2A	F02CM1A
F1	O	F1.38B	P0	13/02/2014	4.283	I	NA	no	F05BF2A	F02CM1A
F1	O	F1.10B	P0	17/02/2014	4.285	I	NA	no	F08AF2A	F03AM2A
F1	O	F1.37A	P0	14/02/2014	4.286	I	NA	no	F02CF3A	F053BM2A
F1	O	F1.38A	P0	10/02/2014	4.289	I	NA	no	F05BF2A	F02CM1A
F1	O	F1.15A	P0	12/02/2014	4.295	I	NA	no	F07AF2A	F09AM2A
F1	O	F1.12A	P0	14/02/2014	4.298	I	NA	no	F08AF3A	F07AM1A
F1	O	F1.38B	P0	14/02/2014	4.303	I	NA	no	F05BF2A	F02CM1A
F1	O	F1.48A	P0	14/02/2014	4.304	I	NA	no	F014AF2A	F022BM2A
F1	O	F1.38B	P0	13/02/2014	4.308	I	NA	no	F05BF2A	F02CM1A
F1	O	F1.26A	P0	14/02/2014	4.32	I	NA	no	F031AF1A	F049AM1A
F1	O	F1.12A	P0	15/02/2014	4.321	I	NA	no	F08AF3A	F07AM1A
F1	O	F1.12A	P0	13/02/2014	4.33	I	NA	no	F08AF3A	F07AM1A
F1	O	F1.12A	P0	14/02/2014	4.347	I	NA	no	F08AF3A	F07AM1A
F1	O	F1.38A	P0	11/02/2014	4.402	I	NA	no	F05BF2A	F02CM1A
F1	O	F1.38A	P0	10/02/2014	4.576	I	NA	no	F05BF2A	F02CM1A
F1	O	F1.2A	P1	27/02/2014	4.029	I	NA	no	F030AF1A	F02AM1A
F1	O	F1.2A	P1	27/02/2014	5.523	I	NA	no	F030AF1A	F02AM1A
F1	O	F1.2A	P1	27/02/2014	6.966	I	NA	no	F030AF1A	F02AM1A
F1	O	F1.2A	P1	27/02/2014	7.005	I	NA	no	F030AF1A	F02AM1A
F1	O	F1.2A	P1	27/02/2014	7.063	I	NA	no	F030AF1A	F02AM1A
F1	O	F1.2A	P1	27/02/2014	7.343	I	NA	no	F030AF1A	F02AM1A
F1	O	F1.2A	P1	27/02/2014	7.877	I	NA	no	F030AF1A	F02AM1A
F1	O	F1.2A	P1	27/02/2014	8.576	I	NA	no	F030AF1A	F02AM1A
F1	O	F1.2A	P1	27/02/2014	9.159	I	NA	no	F030AF1A	F02AM1A
F1	O	F1.3A	P1	27/02/2014	8.943	I	NA	no	F014AF1A	F04AM1A
F1	O	F1.3A	P1	27/02/2014	6.734	I	NA	no	F014AF1A	F04AM1A
F1	O	F1.3A	P1	27/02/2014	7.09	I	NA	no	F014AF1A	F04AM1A
F1	O	F1.3A	P1	27/02/2014	7.345	I	NA	no	F014AF1A	F04AM1A
F1	O	F1.3A	P1	27/02/2014	6.015	I	NA	no	F014AF1A	F04AM1A
F1	O	F1.3A	P1	27/02/2014	7.533	I	NA	no	F014AF1A	F04AM1A
F1	O	F1.3A	P1	27/02/2014	9.362	I	NA	no	F014AF1A	F04AM1A
F1	O	F1.3A	P1	27/02/2014	8.711	I	NA	no	F014AF1A	F04AM1A
F1	O	F1.3A	P1	27/02/2014	5.907	I	NA	no	F014AF1A	F04AM1A
F1	O	F1.3A	P1	27/02/2014	6.447	I	NA	no	F014AF1A	F04AM1A
F1	O	F1.3A	P1	27/02/2014	6.525	I	NA	no	F014AF1A	F04AM1A
F1	O	F1.3A	P1	27/02/2014	6.334	I	NA	no	F014AF1A	F04AM1A
F1	O	F1.3A	P1	27/02/2014	7.301	I	NA	no	F014AF1A	F04AM1A
F1	O	F1.3A	P1	27/02/2014	7.789	I	NA	no	F014AF1A	F04AM1A
F1	O	F1.4A	P1	27/02/2014	8.486	I	NA	no	F02AF1A	F04AM2A
F1	O	F1.4A	P1	27/02/2014	5.369	I	NA	no	F02AF1A	F04AM2A
F1	O	F1.4A	P1	27/02/2014	8.583	I	NA	no	F02AF1A	F04AM2A
F1	O	F1.4A	P1	27/02/2014	8.75	I	NA	no	F02AF1A	F04AM2A
F1	O	F1.4A	P1	27/02/2014	6.256	I	NA	no	F02AF1A	F04AM2A
F1	O	F1.4A	P1	27/02/2014	9.496	I	NA	no	F02AF1A	F04AM2A
F1	O	F1.4A	P1	27/02/2014	8.893	I	NA	no	F02AF1A	F04AM2A
F1	O	F1.4A	P1	27/02/2014	7.77	I	NA	no	F02AF1A	F04AM2A
F1	O	F1.4A	P1	27/02/2014	8.655	I	NA	no	F02AF1A	F04AM2A
F1	O	F1.4A	P1	27/02/2014	5.99	I	NA	no	F02AF1A	F04AM2A
F1	O	F1.4A	P1	27/02/2014	5.714	I	NA	no	F02AF1A	F04AM2A
F1	O	F1.4A	P1	27/02/2014	6.82	I	NA	no	F02AF1A	F04AM2A
F1	O	F1.4A	P1	27/02/2014	7.753	I	NA	no	F02AF1A	F04AM2A
F1	O	F1.4A	P1	27/02/2014	8.251	I	NA	no	F02AF1A	F04AM2A
F1	O	F1.4A	P1	27/02/2014	4.772	I	NA	no	F02AF1A	F04AM2A
F1	O	F1.4A	P1	27/02/2014	4.724	I	NA	no	F02AF1A	F04AM2A
F1	O	F1.4A	P1	27/02/2014	8.492	I	NA	no	F02AF1A	F04AM2A
F1	O	F1.4A	P1	27/02/2014	8.653	I	NA	no	F02AF1A	F04AM2A
F1	O	F1.4A	P1	27/02/2014	4.887	I	NA	no	F02AF1A	F04AM2A
F1	O	F1.4A	P1	27/02/2014	8.227	I	NA	no	F02AF1A	F04AM2A
F1	O	F1.6A	P1	27/02/2014	7.999	I	NA	no	F04AF2A	F08AM1A
F1	O	F1.6A	P1	27/02/2014	8.177	I	NA	no	F04AF2A	F08AM1A
F1	O	F1.6A	P1	27/02/2014	4.283	I	NA	no	F04AF2A	F08AM1A
F1	O	F1.6A	P1	27/02/2014	9.346	I	NA	no	F04AF2A	F08AM1A
F1	O	F1.6A	P1	27/02/2014	7.062	I	NA	no	F04AF2A	F08AM1A
F1	O	F1.6A	P1	27/02/2014	5.542	I	NA	no	F04AF2A	F08AM1A
F1	O	F1.6A	P1	27/02/2014	9.127	I	NA	no	F04AF2A	F08AM1A
F1	O	F1.6A	P1	27/02/2014	7.638	I	NA	no	F04AF2A	F08AM1A
F1	O	F1.6A	P1	27/02/2014	8.374	I	NA	no	F04AF2A	F08AM1A
F1	O	F1.6A	P1	27/02/2014	4.318	I	NA	no	F04AF2A	F08AM1A
F1	O	F1.6A	P1	27/02/2014	4.206	I	NA	no	F04AF2A	F08AM1A
F1	O	F1.6A	P1	27/02/2014	4.098	I	NA	no	F04AF2A	F08AM1A
F1	O	F1.6A	P1	27/02/2014	8.367	I	NA	no	F04AF2A	F08AM1A
F1	O	F1.6A	P1	27/02/2014	5.078	I	NA	no	F04AF2A	F08AM1A
F1	O	F1.7A	P1	27/02/2014	7.952	I	NA	no	F08AF1A	F032AM1A
F1	O	F1.7A	P1	27/02/2014	7.436	I	NA	no	F08AF1A	F032AM1A
F1	O	F1.7A	P1	27/02/2014	3.386	I	NA	no	F08AF1A	F032AM1A
F1	O	F1.7A	P1	27/02/2014	7.838	I	NA	no	F08AF1A	F032AM1A
F1	O	F1.7A	P1	27/02/2014	7.663	I	NA	no	F08AF1A	F032AM1A
F1	O	F1.7A	P1	27/02/2014	6.97	I	NA	no	F08AF1A	F032AM1A
F1	O	F1.7A	P1	27/02/2014	7.928	I	NA	no	F08AF1A	F032AM1A
F1	O	F1.7A	P1	27/02/2014	8.754	I	NA	no	F08AF1A	F032AM1A
F1	O	F1.7A	P1	27/02/2014	8.245	I	NA	no	F08AF1A	F032AM1A
F1	O	F1.7A	P1	27/02/2014	3.246	I	NA	no	F08AF1A	F032AM1A
F1	O	F1.7A	P1	27/02/2014	7.182	I	NA	no	F08AF1A	F032AM1A
F1	O	F1.7A	P1	27/02/2014	9.157	I	NA	no	F08AF1A	F032AM1A
F1	O	F1.7A	P1	27/02/2014	7.631	I	NA	no	F08AF1A	F032AM1A
F1	O	F1.7A	P1	27/02/2014	7.072	I	NA	no	F08AF1A	F032AM1A
F1	O	F1.7A	P1	27/02/2014	5.87	I	NA	no	F08AF1A	F032AM1A
F1	O	F1.7A	P1	27/02/2014	8.231	I	NA	no	F08AF1A	F032AM1A
F1	O	F1.7A	P1	27/02/2014	7.914	I	NA	no	F08AF1A	F032AM1A
F1	O	F1.7A	P1	27/02/2014	7.357	I	NA	no	F08AF1A	F032AM1A
F1	O	F1.8A	P1	27/02/2014	9.576	I	NA	no	F032AF1A	F03AM1A
F1	O	F1.8A	P1	27/02/2014	8.169	I	NA	no	F032AF1A	F03AM1A
F1	O	F1.8A	P1	27/02/2014	8.582	I	NA	no	F032AF1A	F03AM1A
F1	O	F1.8A	P1	27/02/2014	7.916	I	NA	no	F032AF1A	F03AM1A
F1	O	F1.8A	P1	27/02/2014	9.09	I	NA	no	F032AF1A	F03AM1A
F1	O	F1.8A	P1	27/02/2014	7.544	I	NA	no	F032AF1A	F03AM1A
F1	O	F1.8A	P1	27/02/2014	6.852	I	NA	no	F032AF1A	F03AM1A
F1	O	F1.8A	P1	27/02/2014	8.194	I	NA	no	F032AF1A	F03AM1A
F1	O	F1.8A	P1	27/02/2014	8.301	I	NA	no	F032AF1A	F03AM1A
F1	O	F1.8A	P1	27/02/2014	8.885	I	NA	no	F032AF1A	F03AM1A
F1	O	F1.8A	P1	27/02/2014	9.365	I	NA	no	F032AF1A	F03AM1A
F1	O	F1.8A	P1	27/02/2014	8.417	I	NA	no	F032AF1A	F03AM1A
F1	O	F1.8A	P1	27/02/2014	8.86	I	NA	no	F032AF1A	F03AM1A
F1	O	F1.8A	P1	27/02/2014	9.979	I	NA	no	F032AF1A	F03AM1A
F1	O	F1.8A	P1	27/02/2014	8.296	I	NA	no	F032AF1A	F03AM1A
F1	O	F1.8A	P1	27/02/2014	8.468	I	NA	no	F032AF1A	F03AM1A
F1	O	F1.8A	P1	27/02/2014	8.449	I	NA	no	F032AF1A	F03AM1A
F1	O	F1.8A	P1	27/02/2014	7.405	I	NA	no	F032AF1A	F03AM1A
F1	O	F1.8A	P1	27/02/2014	7.155	I	NA	no	F032AF1A	F03AM1A
F1	O	F1.8A	P1	27/02/2014	6.848	I	NA	no	F032AF1A	F03AM1A
F1	O	F1.9A	P1	27/02/2014	7.992	I	NA	no	F041AF1A	F08AM2A
F1	O	F1.9A	P1	27/02/2014	6.964	I	NA	no	F041AF1A	F08AM2A
F1	O	F1.9A	P1	27/02/2014	6.088	I	NA	no	F041AF1A	F08AM2A
F1	O	F1.9A	P1	27/02/2014	8.236	I	NA	no	F041AF1A	F08AM2A
F1	O	F1.9A	P1	27/02/2014	9.617	I	NA	no	F041AF1A	F08AM2A
F1	O	F1.9A	P1	27/02/2014	7.725	I	NA	no	F041AF1A	F08AM2A
F1	O	F1.9A	P1	27/02/2014	9.337	I	NA	no	F041AF1A	F08AM2A
F1	O	F1.9A	P1	27/02/2014	5.059	I	NA	no	F041AF1A	F08AM2A
F1	O	F1.9A	P1	27/02/2014	7.978	I	NA	no	F041AF1A	F08AM2A
F1	O	F1.9A	P1	27/02/2014	7.912	I	NA	no	F041AF1A	F08AM2A
F1	O	F1.9A	P1	27/02/2014	5.99	I	NA	no	F041AF1A	F08AM2A
F1	O	F1.9A	P1	27/02/2014	8.217	I	NA	no	F041AF1A	F08AM2A
F1	O	F1.9A	P1	27/02/2014	8.144	I	NA	no	F041AF1A	F08AM2A
F1	O	F1.9A	P1	27/02/2014	8.945	I	NA	no	F041AF1A	F08AM2A
F1	O	F1.9A	P1	27/02/2014	6.021	I	NA	no	F041AF1A	F08AM2A
F1	O	F1.9A	P1	27/02/2014	7.796	I	NA	no	F041AF1A	F08AM2A
F1	O	F1.9A	P1	27/02/2014	8.438	I	NA	no	F041AF1A	F08AM2A
F1	O	F1.9A	P1	27/02/2014	4.49	I	NA	no	F041AF1A	F08AM2A
F1	O	F1.9A	P1	27/02/2014	9.125	I	NA	no	F041AF1A	F08AM2A
F1	O	F1.9A	P1	27/02/2014	9.579	I	NA	no	F041AF1A	F08AM2A
F1	O	F1.10A	P1	27/02/2014	8.625	I	NA	no	F08AF2A	F03AM2A
F1	O	F1.10A	P1	27/02/2014	7.141	I	NA	no	F08AF2A	F03AM2A
F1	O	F1.10A	P1	27/02/2014	4.805	I	NA	no	F08AF2A	F03AM2A
F1	O	F1.10A	P1	27/02/2014	7.444	I	NA	no	F08AF2A	F03AM2A
F1	O	F1.10A	P1	27/02/2014	4.108	I	NA	no	F08AF2A	F03AM2A
F1	O	F1.10A	P1	27/02/2014	4.146	I	NA	no	F08AF2A	F03AM2A
F1	O	F1.10A	P1	27/02/2014	8.373	I	NA	no	F08AF2A	F03AM2A
F1	O	F1.10A	P1	27/02/2014	4.751	I	NA	no	F08AF2A	F03AM2A
F1	O	F1.10A	P1	27/02/2014	7.976	I	NA	no	F08AF2A	F03AM2A
F1	O	F1.10A	P1	27/02/2014	4.542	I	NA	no	F08AF2A	F03AM2A
F1	O	F1.10A	P1	27/02/2014	4.562	I	NA	no	F08AF2A	F03AM2A
F1	O	F1.10A	P1	27/02/2014	5.282	I	NA	no	F08AF2A	F03AM2A
F1	O	F1.10A	P1	27/02/2014	4.975	I	NA	no	F08AF2A	F03AM2A
F1	O	F1.10A	P1	27/02/2014	9.415	I	NA	no	F08AF2A	F03AM2A
F1	O	F1.10A	P1	27/02/2014	7.036	I	NA	no	F08AF2A	F03AM2A
F1	O	F1.10A	P1	27/02/2014	4.764	I	NA	no	F08AF2A	F03AM2A
F1	O	F1.10A	P1	27/02/2014	5.032	I	NA	no	F08AF2A	F03AM2A
F1	O	F1.10A	P1	27/02/2014	4.611	I	NA	no	F08AF2A	F03AM2A
F1	O	F1.10A	P1	27/02/2014	4.848	I	NA	no	F08AF2A	F03AM2A
F1	O	F1.10A	P1	27/02/2014	4.118	I	NA	no	F08AF2A	F03AM2A
F1	O	F1.10B	P1	27/02/2014	5.819	I	NA	no	F08AF2A	F03AM2A
F1	O	F1.10B	P1	27/02/2014	5.954	I	NA	no	F08AF2A	F03AM2A
F1	O	F1.10B	P1	27/02/2014	7.548	I	NA	no	F08AF2A	F03AM2A
F1	O	F1.10B	P1	27/02/2014	7.239	I	NA	no	F08AF2A	F03AM2A
F1	O	F1.10B	P1	27/02/2014	4.231	I	NA	no	F08AF2A	F03AM2A
F1	O	F1.10B	P1	27/02/2014	7.247	I	NA	no	F08AF2A	F03AM2A
F1	O	F1.10B	P1	27/02/2014	7.602	I	NA	no	F08AF2A	F03AM2A
F1	O	F1.10B	P1	27/02/2014	5.903	I	NA	no	F08AF2A	F03AM2A
F1	O	F1.10B	P1	27/02/2014	6.262	I	NA	no	F08AF2A	F03AM2A
F1	O	F1.10B	P1	27/02/2014	6.923	I	NA	no	F08AF2A	F03AM2A
F1	O	F1.10B	P1	27/02/2014	6.76	I	NA	no	F08AF2A	F03AM2A
F1	O	F1.10B	P1	27/02/2014	6.838	I	NA	no	F08AF2A	F03AM2A
F1	O	F1.10B	P1	27/02/2014	7.493	I	NA	no	F08AF2A	F03AM2A
F1	O	F1.10B	P1	27/02/2014	6.656	I	NA	no	F08AF2A	F03AM2A
F1	O	F1.10B	P1	27/02/2014	7.212	I	NA	no	F08AF2A	F03AM2A
F1	O	F1.10B	P1	27/02/2014	3.87	I	NA	no	F08AF2A	F03AM2A
F1	O	F1.10B	P1	27/02/2014	6.672	I	NA	no	F08AF2A	F03AM2A
F1	O	F1.10B	P1	27/02/2014	6.961	I	NA	no	F08AF2A	F03AM2A
F1	O	F1.10B	P1	27/02/2014	7	I	NA	no	F08AF2A	F03AM2A
F1	O	F1.11A	P1	27/02/2014	9.915	I	NA	no	F039AF1A	F08AM3A
F1	O	F1.11A	P1	27/02/2014	9.425	I	NA	no	F039AF1A	F08AM3A
F1	O	F1.11A	P1	27/02/2014	9.122	I	NA	no	F039AF1A	F08AM3A
F1	O	F1.11A	P1	27/02/2014	6.782	I	NA	no	F039AF1A	F08AM3A
F1	O	F1.11A	P1	27/02/2014	6.721	I	NA	no	F039AF1A	F08AM3A
F1	O	F1.11A	P1	27/02/2014	7.184	I	NA	no	F039AF1A	F08AM3A
F1	O	F1.11A	P1	27/02/2014	6.862	I	NA	no	F039AF1A	F08AM3A
F1	O	F1.11A	P1	27/02/2014	7.944	I	NA	no	F039AF1A	F08AM3A
F1	O	F1.11A	P1	27/02/2014	7.491	I	NA	no	F039AF1A	F08AM3A
F1	O	F1.11A	P1	27/02/2014	9.325	I	NA	no	F039AF1A	F08AM3A
F1	O	F1.11A	P1	27/02/2014	7.011	I	NA	no	F039AF1A	F08AM3A
F1	O	F1.11A	P1	27/02/2014	6.967	I	NA	no	F039AF1A	F08AM3A
F1	O	F1.11A	P1	27/02/2014	6.129	I	NA	no	F039AF1A	F08AM3A
F1	O	F1.11A	P1	27/02/2014	10.439	I	NA	no	F039AF1A	F08AM3A
F1	O	F1.11A	P1	27/02/2014	6.821	I	NA	no	F039AF1A	F08AM3A
F1	O	F1.11A	P1	27/02/2014	9.96	I	NA	no	F039AF1A	F08AM3A
F1	O	F1.11A	P1	27/02/2014	7.069	I	NA	no	F039AF1A	F08AM3A
F1	O	F1.11A	P1	27/02/2014	6.824	I	NA	no	F039AF1A	F08AM3A
F1	O	F1.11A	P1	27/02/2014	6.965	I	NA	no	F039AF1A	F08AM3A
F1	O	F1.11A	P1	27/02/2014	7.177	I	NA	no	F039AF1A	F08AM3A
F1	O	F1.12A	P1	27/02/2014	8.556	I	NA	no	F08AF3A	F07AM1A
F1	O	F1.12A	P1	27/02/2014	5.665	I	NA	no	F08AF3A	F07AM1A
F1	O	F1.12A	P1	27/02/2014	5.115	I	NA	no	F08AF3A	F07AM1A
F1	O	F1.12A	P1	27/02/2014	7.29	I	NA	no	F08AF3A	F07AM1A
F1	O	F1.12A	P1	27/02/2014	8.601	I	NA	no	F08AF3A	F07AM1A
F1	O	F1.12A	P1	27/02/2014	7.977	I	NA	no	F08AF3A	F07AM1A
F1	O	F1.12A	P1	27/02/2014	4.956	I	NA	no	F08AF3A	F07AM1A
F1	O	F1.12A	P1	27/02/2014	4.549	I	NA	no	F08AF3A	F07AM1A
F1	O	F1.12A	P1	27/02/2014	7.271	I	NA	no	F08AF3A	F07AM1A
F1	O	F1.12A	P1	27/02/2014	8.09	I	NA	no	F08AF3A	F07AM1A
F1	O	F1.12A	P1	27/02/2014	4.857	I	NA	no	F08AF3A	F07AM1A
F1	O	F1.12A	P1	27/02/2014	3.121	I	NA	no	F08AF3A	F07AM1A
F1	O	F1.12A	P1	27/02/2014	7.435	I	NA	no	F08AF3A	F07AM1A
F1	O	F1.12A	P1	27/02/2014	5.156	I	NA	no	F08AF3A	F07AM1A
F1	O	F1.12A	P1	27/02/2014	6.739	I	NA	no	F08AF3A	F07AM1A
F1	O	F1.14A	P1	27/02/2014	9.881	I	NA	no	F041AF2A	F09AM1A
F1	O	F1.14A	P1	27/02/2014	10.419	I	NA	no	F041AF2A	F09AM1A
F1	O	F1.14A	P1	27/02/2014	5.426	I	NA	no	F041AF2A	F09AM1A
F1	O	F1.14A	P1	27/02/2014	5.298	I	NA	no	F041AF2A	F09AM1A
F1	O	F1.14A	P1	27/02/2014	4.941	I	NA	no	F041AF2A	F09AM1A
F1	O	F1.14A	P1	27/02/2014	4.995	I	NA	no	F041AF2A	F09AM1A
F1	O	F1.14A	P1	27/02/2014	5.048	I	NA	no	F041AF2A	F09AM1A
F1	O	F1.14A	P1	27/02/2014	5.18	I	NA	no	F041AF2A	F09AM1A
F1	O	F1.14A	P1	27/02/2014	5.069	I	NA	no	F041AF2A	F09AM1A
F1	O	F1.14A	P1	27/02/2014	4.536	I	NA	no	F041AF2A	F09AM1A
F1	O	F1.14A	P1	27/02/2014	6.079	I	NA	no	F041AF2A	F09AM1A
F1	O	F1.14A	P1	27/02/2014	5.116	I	NA	no	F041AF2A	F09AM1A
F1	O	F1.14A	P1	27/02/2014	5.799	I	NA	no	F041AF2A	F09AM1A
F1	O	F1.14A	P1	27/02/2014	5.281	I	NA	no	F041AF2A	F09AM1A
F1	O	F1.14A	P1	27/02/2014	5.558	I	NA	no	F041AF2A	F09AM1A
F1	O	F1.14A	P1	27/02/2014	5.893	I	NA	no	F041AF2A	F09AM1A
F1	O	F1.14A	P1	27/02/2014	5.938	I	NA	no	F041AF2A	F09AM1A
F1	O	F1.14A	P1	27/02/2014	5.048	I	NA	no	F041AF2A	F09AM1A
F1	O	F1.14A	P1	27/02/2014	5.75	I	NA	no	F041AF2A	F09AM1A
F1	O	F1.14A	P1	27/02/2014	5.153	I	NA	no	F041AF2A	F09AM1A
F1	O	F1.15A	P1	27/02/2014	5.89	I	NA	no	F07AF2A	F09AM2A
F1	O	F1.15A	P1	27/02/2014	6.473	I	NA	no	F07AF2A	F09AM2A
F1	O	F1.15A	P1	27/02/2014	6.501	I	NA	no	F07AF2A	F09AM2A
F1	O	F1.15A	P1	27/02/2014	6.633	I	NA	no	F07AF2A	F09AM2A
F1	O	F1.15A	P1	27/02/2014	6.915	I	NA	no	F07AF2A	F09AM2A
F1	O	F1.15A	P1	27/02/2014	7.572	I	NA	no	F07AF2A	F09AM2A
F1	O	F1.15A	P1	27/02/2014	8.378	I	NA	no	F07AF2A	F09AM2A
F1	O	F1.15A	P1	27/02/2014	8.401	I	NA	no	F07AF2A	F09AM2A
F1	O	F1.15A	P1	27/02/2014	8.439	I	NA	no	F07AF2A	F09AM2A
F1	O	F1.15A	P1	27/02/2014	8.456	I	NA	no	F07AF2A	F09AM2A
F1	O	F1.15A	P1	27/02/2014	8.458	I	NA	no	F07AF2A	F09AM2A
F1	O	F1.15A	P1	27/02/2014	8.463	I	NA	no	F07AF2A	F09AM2A
F1	O	F1.15A	P1	27/02/2014	8.533	I	NA	no	F07AF2A	F09AM2A
F1	O	F1.15A	P1	27/02/2014	8.612	I	NA	no	F07AF2A	F09AM2A
F1	O	F1.15A	P1	27/02/2014	8.723	I	NA	no	F07AF2A	F09AM2A
F1	O	F1.15A	P1	27/02/2014	8.843	I	NA	no	F07AF2A	F09AM2A
F1	O	F1.15A	P1	27/02/2014	9.419	I	NA	no	F07AF2A	F09AM2A
F1	O	F1.15A	P1	27/02/2014	9.926	I	NA	no	F07AF2A	F09AM2A
F1	O	F1.15A	P1	27/02/2014	10.193	I	NA	no	F07AF2A	F09AM2A
F1	O	F1.15A	P1	27/02/2014	10.887	I	NA	no	F07AF2A	F09AM2A
F1	O	F1.16A	P1	27/02/2014	6.484	I	NA	no	F09AF1A	F038AM1A
F1	O	F1.16A	P1	27/02/2014	9.753	I	NA	no	F09AF1A	F038AM1A
F1	O	F1.16A	P1	27/02/2014	8.575	I	NA	no	F09AF1A	F038AM1A
F1	O	F1.16A	P1	27/02/2014	10.042	I	NA	no	F09AF1A	F038AM1A
F1	O	F1.16A	P1	27/02/2014	7.133	I	NA	no	F09AF1A	F038AM1A
F1	O	F1.16A	P1	27/02/2014	3.932	I	NA	no	F09AF1A	F038AM1A
F1	O	F1.16A	P1	27/02/2014	8.019	I	NA	no	F09AF1A	F038AM1A
F1	O	F1.16A	P1	27/02/2014	9.433	I	NA	no	F09AF1A	F038AM1A
F1	O	F1.16A	P1	27/02/2014	7.799	I	NA	no	F09AF1A	F038AM1A
F1	O	F1.16A	P1	27/02/2014	5.577	I	NA	no	F09AF1A	F038AM1A
F1	O	F1.16A	P1	27/02/2014	5.712	I	NA	no	F09AF1A	F038AM1A
F1	O	F1.16A	P1	27/02/2014	4.233	I	NA	no	F09AF1A	F038AM1A
F1	O	F1.16A	P1	27/02/2014	6.34	I	NA	no	F09AF1A	F038AM1A
F1	O	F1.16A	P1	27/02/2014	7.949	I	NA	no	F09AF1A	F038AM1A
F1	O	F1.16A	P1	27/02/2014	3.819	I	NA	no	F09AF1A	F038AM1A
F1	O	F1.16A	P1	27/02/2014	4.039	I	NA	no	F09AF1A	F038AM1A
F1	O	F1.16A	P1	27/02/2014	7.789	I	NA	no	F09AF1A	F038AM1A
F1	O	F1.16A	P1	27/02/2014	5.61	I	NA	no	F09AF1A	F038AM1A
F1	O	F1.16A	P1	27/02/2014	6.588	I	NA	no	F09AF1A	F038AM1A
F1	O	F1.17A	P1	27/02/2014	10.08	I	NA	no	F07AF3A	F038AM2A
F1	O	F1.17A	P1	27/02/2014	5.078	I	NA	no	F07AF3A	F038AM2A
F1	O	F1.17A	P1	27/02/2014	4.166	I	NA	no	F07AF3A	F038AM2A
F1	O	F1.17A	P1	27/02/2014	5.36	I	NA	no	F07AF3A	F038AM2A
F1	O	F1.17A	P1	27/02/2014	9.49	I	NA	no	F07AF3A	F038AM2A
F1	O	F1.17A	P1	27/02/2014	9.36	I	NA	no	F07AF3A	F038AM2A
F1	O	F1.17A	P1	27/02/2014	8.783	I	NA	no	F07AF3A	F038AM2A
F1	O	F1.17A	P1	27/02/2014	5.684	I	NA	no	F07AF3A	F038AM2A
F1	O	F1.17A	P1	27/02/2014	9.143	I	NA	no	F07AF3A	F038AM2A
F1	O	F1.17A	P1	27/02/2014	5.155	I	NA	no	F07AF3A	F038AM2A
F1	O	F1.17A	P1	27/02/2014	7.482	I	NA	no	F07AF3A	F038AM2A
F1	O	F1.17A	P1	27/02/2014	5.092	I	NA	no	F07AF3A	F038AM2A
F1	O	F1.17A	P1	27/02/2014	5.41	I	NA	no	F07AF3A	F038AM2A
F1	O	F1.17A	P1	27/02/2014	6.413	I	NA	no	F07AF3A	F038AM2A
F1	O	F1.17A	P1	27/02/2014	9.569	I	NA	no	F07AF3A	F038AM2A
F1	O	F1.17A	P1	27/02/2014	5.974	I	NA	no	F07AF3A	F038AM2A
F1	O	F1.17A	P1	27/02/2014	6.733	I	NA	no	F07AF3A	F038AM2A
F1	O	F1.17A	P1	27/02/2014	5.421	I	NA	no	F07AF3A	F038AM2A
F1	O	F1.17A	P1	27/02/2014	6.597	I	NA	no	F07AF3A	F038AM2A
F1	O	F1.24A	P1	27/02/2014	9.757	I	NA	no	F036AF1A	F07AM3A
F1	O	F1.24A	P1	27/02/2014	7.74	I	NA	no	F036AF1A	F07AM3A
F1	O	F1.24A	P1	27/02/2014	6.227	I	NA	no	F036AF1A	F07AM3A
F1	O	F1.24A	P1	27/02/2014	4.447	I	NA	no	F036AF1A	F07AM3A
F1	O	F1.24A	P1	27/02/2014	4.611	I	NA	no	F036AF1A	F07AM3A
F1	O	F1.24A	P1	27/02/2014	8.633	I	NA	no	F036AF1A	F07AM3A
F1	O	F1.24A	P1	27/02/2014	9.953	I	NA	no	F036AF1A	F07AM3A
F1	O	F1.24A	P1	27/02/2014	8.525	I	NA	no	F036AF1A	F07AM3A
F1	O	F1.24A	P1	27/02/2014	9.23	I	NA	no	F036AF1A	F07AM3A
F1	O	F1.24A	P1	27/02/2014	7.605	I	NA	no	F036AF1A	F07AM3A
F1	O	F1.25A	P1	27/02/2014	5.678	I	NA	no	F036AF2A	F031AM1A
F1	O	F1.25A	P1	27/02/2014	5.192	I	NA	no	F036AF2A	F031AM1A
F1	O	F1.25A	P1	27/02/2014	6.723	I	NA	no	F036AF2A	F031AM1A
F1	O	F1.25A	P1	27/02/2014	4.888	I	NA	no	F036AF2A	F031AM1A
F1	O	F1.25A	P1	27/02/2014	8.133	I	NA	no	F036AF2A	F031AM1A
F1	O	F1.25A	P1	27/02/2014	5.244	I	NA	no	F036AF2A	F031AM1A
F1	O	F1.25A	P1	27/02/2014	8.257	I	NA	no	F036AF2A	F031AM1A
F1	O	F1.25A	P1	27/02/2014	9.111	I	NA	no	F036AF2A	F031AM1A
F1	O	F1.25A	P1	27/02/2014	7.695	I	NA	no	F036AF2A	F031AM1A
F1	O	F1.25A	P1	27/02/2014	8.5	I	NA	no	F036AF2A	F031AM1A
F1	O	F1.25A	P1	27/02/2014	8.137	I	NA	no	F036AF2A	F031AM1A
F1	O	F1.25A	P1	27/02/2014	8.231	I	NA	no	F036AF2A	F031AM1A
F1	O	F1.25A	P1	27/02/2014	5.849	I	NA	no	F036AF2A	F031AM1A
F1	O	F1.25A	P1	27/02/2014	4.87	I	NA	no	F036AF2A	F031AM1A
F1	O	F1.25A	P1	27/02/2014	8.685	I	NA	no	F036AF2A	F031AM1A
F1	O	F1.25A	P1	27/02/2014	7.511	I	NA	no	F036AF2A	F031AM1A
F1	O	F1.25A	P1	27/02/2014	8.834	I	NA	no	F036AF2A	F031AM1A
F1	O	F1.25A	P1	27/02/2014	8.129	I	NA	no	F036AF2A	F031AM1A
F1	O	F1.25A	P1	27/02/2014	5.865	I	NA	no	F036AF2A	F031AM1A
F1	O	F1.27A	P1	27/02/2014	8.495	I	NA	no	F049AF1A	F036AM2A
F1	O	F1.27A	P1	27/02/2014	8.249	I	NA	no	F049AF1A	F036AM2A
F1	O	F1.27A	P1	27/02/2014	8.455	I	NA	no	F049AF1A	F036AM2A
F1	O	F1.27A	P1	27/02/2014	5.422	I	NA	no	F049AF1A	F036AM2A
F1	O	F1.27A	P1	27/02/2014	8.678	I	NA	no	F049AF1A	F036AM2A
F1	O	F1.27A	P1	27/02/2014	5.392	I	NA	no	F049AF1A	F036AM2A
F1	O	F1.27A	P1	27/02/2014	7.262	I	NA	no	F049AF1A	F036AM2A
F1	O	F1.27A	P1	27/02/2014	7.529	I	NA	no	F049AF1A	F036AM2A
F1	O	F1.27A	P1	27/02/2014	7.412	I	NA	no	F049AF1A	F036AM2A
F1	O	F1.27A	P1	27/02/2014	6.969	I	NA	no	F049AF1A	F036AM2A
F1	O	F1.27A	P1	27/02/2014	7.765	I	NA	no	F049AF1A	F036AM2A
F1	O	F1.27A	P1	27/02/2014	6.784	I	NA	no	F049AF1A	F036AM2A
F1	O	F1.27A	P1	27/02/2014	6.316	I	NA	no	F049AF1A	F036AM2A
F1	O	F1.27A	P1	27/02/2014	8.649	I	NA	no	F049AF1A	F036AM2A
F1	O	F1.27A	P1	27/02/2014	7.215	I	NA	no	F049AF1A	F036AM2A
F1	O	F1.27A	P1	27/02/2014	8.082	I	NA	no	F049AF1A	F036AM2A
F1	O	F1.27B	P1	27/02/2014	5.461	I	NA	no	F049AF1A	F036AM2A
F1	O	F1.27B	P1	27/02/2014	5.324	I	NA	no	F049AF1A	F036AM2A
F1	O	F1.27B	P1	27/02/2014	7.695	I	NA	no	F049AF1A	F036AM2A
F1	O	F1.27B	P1	27/02/2014	6.742	I	NA	no	F049AF1A	F036AM2A
F1	O	F1.27B	P1	27/02/2014	7.408	I	NA	no	F049AF1A	F036AM2A
F1	O	F1.27B	P1	27/02/2014	5.984	I	NA	no	F049AF1A	F036AM2A
F1	O	F1.27B	P1	27/02/2014	7.323	I	NA	no	F049AF1A	F036AM2A
F1	O	F1.27B	P1	27/02/2014	8.652	I	NA	no	F049AF1A	F036AM2A
F1	O	F1.27B	P1	27/02/2014	5.24	I	NA	no	F049AF1A	F036AM2A
F1	O	F1.27B	P1	27/02/2014	6.98	I	NA	no	F049AF1A	F036AM2A
F1	O	F1.27B	P1	27/02/2014	7.633	I	NA	no	F049AF1A	F036AM2A
F1	O	F1.27B	P1	27/02/2014	6.516	I	NA	no	F049AF1A	F036AM2A
F1	O	F1.27B	P1	27/02/2014	8.329	I	NA	no	F049AF1A	F036AM2A
F1	O	F1.27B	P1	27/02/2014	7.156	I	NA	no	F049AF1A	F036AM2A
F1	O	F1.27B	P1	27/02/2014	5.909	I	NA	no	F049AF1A	F036AM2A
F1	O	F1.27B	P1	27/02/2014	8.494	I	NA	no	F049AF1A	F036AM2A
F1	O	F1.27B	P1	27/02/2014	5.852	I	NA	no	F049AF1A	F036AM2A
F1	O	F1.27B	P1	27/02/2014	5.431	I	NA	no	F049AF1A	F036AM2A
F1	O	F1.27B	P1	27/02/2014	5.932	I	NA	no	F049AF1A	F036AM2A
F1	O	F1.27B	P1	27/02/2014	4.973	I	NA	no	F049AF1A	F036AM2A
F1	O	F1.28A	P1	27/02/2014	6.111	I	NA	no	F038AF3A	F049AM2A
F1	O	F1.28A	P1	27/02/2014	10.139	I	NA	no	F038AF3A	F049AM2A
F1	O	F1.28A	P1	27/02/2014	9.53	I	NA	no	F038AF3A	F049AM2A
F1	O	F1.28A	P1	27/02/2014	4.187	I	NA	no	F038AF3A	F049AM2A
F1	O	F1.28A	P1	27/02/2014	4.853	I	NA	no	F038AF3A	F049AM2A
F1	O	F1.28A	P1	27/02/2014	4.448	I	NA	no	F038AF3A	F049AM2A
F1	O	F1.28A	P1	27/02/2014	9.007	I	NA	no	F038AF3A	F049AM2A
F1	O	F1.28A	P1	27/02/2014	9.349	I	NA	no	F038AF3A	F049AM2A
F1	O	F1.28A	P1	27/02/2014	5.999	I	NA	no	F038AF3A	F049AM2A
F1	O	F1.28A	P1	27/02/2014	10.335	I	NA	no	F038AF3A	F049AM2A
F1	O	F1.28A	P1	27/02/2014	5.496	I	NA	no	F038AF3A	F049AM2A
F1	O	F1.28A	P1	27/02/2014	10.158	I	NA	no	F038AF3A	F049AM2A
F1	O	F1.28A	P1	27/02/2014	7.687	I	NA	no	F038AF3A	F049AM2A
F1	O	F1.28A	P1	27/02/2014	10.571	I	NA	no	F038AF3A	F049AM2A
F1	O	F1.28A	P1	27/02/2014	10.248	I	NA	no	F038AF3A	F049AM2A
F1	O	F1.28A	P1	27/02/2014	4.641	I	NA	no	F038AF3A	F049AM2A
F1	O	F1.28A	P1	27/02/2014	4.152	I	NA	no	F038AF3A	F049AM2A
F1	O	F1.28A	P1	27/02/2014	7.241	I	NA	no	F038AF3A	F049AM2A
F1	O	F1.28A	P1	27/02/2014	6.89	I	NA	no	F038AF3A	F049AM2A
F1	O	F1.28A	P1	27/02/2014	4.784	I	NA	no	F038AF3A	F049AM2A
F1	O	F1.29A	P1	27/02/2014	8.044	I	NA	no	F049AF2A	F052AM1A
F1	O	F1.29A	P1	27/02/2014	8.896	I	NA	no	F049AF2A	F052AM1A
F1	O	F1.29A	P1	27/02/2014	4.65	I	NA	no	F049AF2A	F052AM1A
F1	O	F1.29A	P1	27/02/2014	8.979	I	NA	no	F049AF2A	F052AM1A
F1	O	F1.29A	P1	27/02/2014	8.794	I	NA	no	F049AF2A	F052AM1A
F1	O	F1.29A	P1	27/02/2014	7.436	I	NA	no	F049AF2A	F052AM1A
F1	O	F1.29A	P1	27/02/2014	5.868	I	NA	no	F049AF2A	F052AM1A
F1	O	F1.29A	P1	27/02/2014	7.018	I	NA	no	F049AF2A	F052AM1A
F1	O	F1.29A	P1	27/02/2014	7.937	I	NA	no	F049AF2A	F052AM1A
F1	O	F1.29A	P1	27/02/2014	6.034	I	NA	no	F049AF2A	F052AM1A
F1	O	F1.29A	P1	27/02/2014	5.484	I	NA	no	F049AF2A	F052AM1A
F1	O	F1.29A	P1	27/02/2014	7.715	I	NA	no	F049AF2A	F052AM1A
F1	O	F1.29A	P1	27/02/2014	5.995	I	NA	no	F049AF2A	F052AM1A
F1	O	F1.29A	P1	27/02/2014	4.402	I	NA	no	F049AF2A	F052AM1A
F1	O	F1.29A	P1	27/02/2014	7.398	I	NA	no	F049AF2A	F052AM1A
F1	O	F1.29A	P1	27/02/2014	7.55	I	NA	no	F049AF2A	F052AM1A
F1	O	F1.29A	P1	27/02/2014	7.614	I	NA	no	F049AF2A	F052AM1A
F1	O	F1.29A	P1	27/02/2014	8.125	I	NA	no	F049AF2A	F052AM1A
F1	O	F1.29A	P1	27/02/2014	7.917	I	NA	no	F049AF2A	F052AM1A
F1	O	F1.29A	P1	27/02/2014	4.271	I	NA	no	F049AF2A	F052AM1A
F1	O	F1.31A	P1	27/02/2014	6.458	I	NA	no	F052AF1A	F028BM1A
F1	O	F1.31A	P1	27/02/2014	5.626	I	NA	no	F052AF1A	F028BM1A
F1	O	F1.31A	P1	27/02/2014	5.902	I	NA	no	F052AF1A	F028BM1A
F1	O	F1.31A	P1	27/02/2014	6.541	I	NA	no	F052AF1A	F028BM1A
F1	O	F1.31A	P1	27/02/2014	6.305	I	NA	no	F052AF1A	F028BM1A
F1	O	F1.31A	P1	27/02/2014	6.378	I	NA	no	F052AF1A	F028BM1A
F1	O	F1.31A	P1	27/02/2014	5.714	I	NA	no	F052AF1A	F028BM1A
F1	O	F1.31A	P1	27/02/2014	6.366	I	NA	no	F052AF1A	F028BM1A
F1	O	F1.31A	P1	27/02/2014	5.173	I	NA	no	F052AF1A	F028BM1A
F1	O	F1.31A	P1	27/02/2014	5.229	I	NA	no	F052AF1A	F028BM1A
F1	O	F1.31A	P1	27/02/2014	6.002	I	NA	no	F052AF1A	F028BM1A
F1	O	F1.31A	P1	27/02/2014	5.709	I	NA	no	F052AF1A	F028BM1A
F1	O	F1.31A	P1	27/02/2014	8.25	I	NA	no	F052AF1A	F028BM1A
F1	O	F1.31A	P1	27/02/2014	6.459	I	NA	no	F052AF1A	F028BM1A
F1	O	F1.31A	P1	27/02/2014	5.65	I	NA	no	F052AF1A	F028BM1A
F1	O	F1.31A	P1	27/02/2014	5.827	I	NA	no	F052AF1A	F028BM1A
F1	O	F1.31A	P1	27/02/2014	6.368	I	NA	no	F052AF1A	F028BM1A
F1	O	F1.32A	P1	27/02/2014	7.255	I	NA	no	F052AF2A	F029AM1A
F1	O	F1.32A	P1	27/02/2014	7.406	I	NA	no	F052AF2A	F029AM1A
F1	O	F1.32A	P1	27/02/2014	5.492	I	NA	no	F052AF2A	F029AM1A
F1	O	F1.32A	P1	27/02/2014	4.241	I	NA	no	F052AF2A	F029AM1A
F1	O	F1.32A	P1	27/02/2014	4.156	I	NA	no	F052AF2A	F029AM1A
F1	O	F1.32A	P1	27/02/2014	6.536	I	NA	no	F052AF2A	F029AM1A
F1	O	F1.32A	P1	27/02/2014	5.575	I	NA	no	F052AF2A	F029AM1A
F1	O	F1.32A	P1	27/02/2014	8.268	I	NA	no	F052AF2A	F029AM1A
F1	O	F1.32A	P1	27/02/2014	7.495	I	NA	no	F052AF2A	F029AM1A
F1	O	F1.32A	P1	27/02/2014	8.053	I	NA	no	F052AF2A	F029AM1A
F1	O	F1.32A	P1	27/02/2014	6.612	I	NA	no	F052AF2A	F029AM1A
F1	O	F1.32A	P1	27/02/2014	6.563	I	NA	no	F052AF2A	F029AM1A
F1	O	F1.32A	P1	27/02/2014	7.118	I	NA	no	F052AF2A	F029AM1A
F1	O	F1.32A	P1	27/02/2014	6.157	I	NA	no	F052AF2A	F029AM1A
F1	O	F1.32A	P1	27/02/2014	4.206	I	NA	no	F052AF2A	F029AM1A
F1	O	F1.32A	P1	27/02/2014	4.077	I	NA	no	F052AF2A	F029AM1A
F1	O	F1.32A	P1	27/02/2014	6.242	I	NA	no	F052AF2A	F029AM1A
F1	O	F1.32A	P1	27/02/2014	5.281	I	NA	no	F052AF2A	F029AM1A
F1	O	F1.32A	P1	27/02/2014	3.812	I	NA	no	F052AF2A	F029AM1A
F1	O	F1.32A	P1	27/02/2014	7.154	I	NA	no	F052AF2A	F029AM1A
F1	P	F1.33B	P1	27/02/2014	8.171	I	NA	no	F029AF1A	F028BM2A
F1	P	F1.33B	P1	27/02/2014	7.19	I	NA	no	F029AF1A	F028BM2A
F1	P	F1.33A	P1	27/02/2014	6.899	I	NA	no	F029AF1A	F028BM2A
F1	P	F1.33B	P1	27/02/2014	7.597	I	NA	no	F029AF1A	F028BM2A
F1	P	F1.33B	P1	27/02/2014	6.128	I	NA	no	F029AF1A	F028BM2A
F1	P	F1.33A	P1	27/02/2014	5.658	I	NA	no	F029AF1A	F028BM2A
F1	P	F1.33A	P1	27/02/2014	6.832	I	NA	no	F029AF1A	F028BM2A
F1	P	F1.33A	P1	27/02/2014	7.594	I	NA	no	F029AF1A	F028BM2A
F1	P	F1.33B	P1	27/02/2014	7.063	I	NA	no	F029AF1A	F028BM2A
F1	P	F1.33B	P1	27/02/2014	6.769	I	NA	no	F029AF1A	F028BM2A
F1	P	F1.33B	P1	27/02/2014	7.356	I	NA	no	F029AF1A	F028BM2A
F1	P	F1.33B	P1	27/02/2014	7.107	I	NA	no	F029AF1A	F028BM2A
F1	P	F1.33B	P1	27/02/2014	8.465	I	NA	no	F029AF1A	F028BM2A
F1	P	F1.33A	P1	27/02/2014	8.128	I	NA	no	F029AF1A	F028BM2A
F1	P	F1.33A	P1	27/02/2014	7.785	I	NA	no	F029AF1A	F028BM2A
F1	P	F1.33A	P1	27/02/2014	7.192	I	NA	no	F029AF1A	F028BM2A
F1	P	F1.33A	P1	27/02/2014	7.013	I	NA	no	F029AF1A	F028BM2A
F1	P	F1.33A	P1	27/02/2014	5.266	I	NA	no	F029AF1A	F028BM2A
F1	P	F1.33A	P1	27/02/2014	7.527	I	NA	no	F029AF1A	F028BM2A
F1	P	F1.33A	P1	27/02/2014	6.131	I	NA	no	F029AF1A	F028BM2A
F1	P	F1.33A	P1	27/02/2014	7.103	I	NA	no	F029AF1A	F028BM2A
F1	P	F1.33A	P1	27/02/2014	7.283	I	NA	no	F029AF1A	F028BM2A
F1	P	F1.33A	P1	27/02/2014	6.134	I	NA	no	F029AF1A	F028BM2A
F1	P	F1.33A	P1	27/02/2014	7.605	I	NA	no	F029AF1A	F028BM2A
F1	P	F1.33A	P1	27/02/2014	8.888	I	NA	no	F029AF1A	F028BM2A
F1	P	F1.33A	P1	27/02/2014	5.465	I	NA	no	F029AF1A	F028BM2A
F1	P	F1.33B	P1	27/02/2014	7.198	I	NA	no	F029AF1A	F028BM2A
F1	P	F1.33A	P1	27/02/2014	6.585	I	NA	no	F029AF1A	F028BM2A
F1	P	F1.33A	P1	27/02/2014	6.267	I	NA	no	F029AF1A	F028BM2A
F1	P	F1.33B	P1	27/02/2014	7.066	I	NA	no	F029AF1A	F028BM2A
F1	P	F1.33B	P1	27/02/2014	7.153	I	NA	no	F029AF1A	F028BM2A
F1	P	F1.33B	P1	27/02/2014	7.311	I	NA	no	F029AF1A	F028BM2A
F1	O	F1.34A	P1	27/02/2014	8.085	I	NA	no	F028BF1A	F012AM1A
F1	O	F1.34A	P1	27/02/2014	4.817	I	NA	no	F028BF1A	F012AM1A
F1	O	F1.34A	P1	27/02/2014	9.367	I	NA	no	F028BF1A	F012AM1A
F1	O	F1.34A	P1	27/02/2014	7.595	I	NA	no	F028BF1A	F012AM1A
F1	O	F1.34A	P1	27/02/2014	8.642	I	NA	no	F028BF1A	F012AM1A
F1	O	F1.34A	P1	27/02/2014	5.117	I	NA	no	F028BF1A	F012AM1A
F1	O	F1.34A	P1	27/02/2014	7.789	I	NA	no	F028BF1A	F012AM1A
F1	O	F1.34A	P1	27/02/2014	7.498	I	NA	no	F028BF1A	F012AM1A
F1	O	F1.34A	P1	27/02/2014	7.984	I	NA	no	F028BF1A	F012AM1A
F1	O	F1.34A	P1	27/02/2014	7.656	I	NA	no	F028BF1A	F012AM1A
F1	O	F1.34A	P1	27/02/2014	7.786	I	NA	no	F028BF1A	F012AM1A
F1	O	F1.34A	P1	27/02/2014	8.967	I	NA	no	F028BF1A	F012AM1A
F1	O	F1.34A	P1	27/02/2014	9.169	I	NA	no	F028BF1A	F012AM1A
F1	O	F1.34A	P1	27/02/2014	8.191	I	NA	no	F028BF1A	F012AM1A
F1	O	F1.34A	P1	27/02/2014	8.638	I	NA	no	F028BF1A	F012AM1A
F1	O	F1.34A	P1	27/02/2014	6.417	I	NA	no	F028BF1A	F012AM1A
F1	O	F1.34A	P1	27/02/2014	5.971	I	NA	no	F028BF1A	F012AM1A
F1	O	F1.34A	P1	27/02/2014	8.136	I	NA	no	F028BF1A	F012AM1A
F1	O	F1.34A	P1	27/02/2014	5.188	I	NA	no	F028BF1A	F012AM1A
F1	O	F1.35B	P1	27/02/2014	8.389	I	NA	no	F012AF1A	F053BM1A
F1	O	F1.35B	P1	27/02/2014	7.542	I	NA	no	F012AF1A	F053BM1A
F1	O	F1.35B	P1	27/02/2014	10.012	I	NA	no	F012AF1A	F053BM1A
F1	O	F1.35B	P1	27/02/2014	8.878	I	NA	no	F012AF1A	F053BM1A
F1	O	F1.35A	P1	27/02/2014	7.947	I	NA	no	F012AF1A	F053BM1A
F1	O	F1.35A	P1	27/02/2014	5.459	I	NA	no	F012AF1A	F053BM1A
F1	O	F1.35A	P1	27/02/2014	8.208	I	NA	no	F012AF1A	F053BM1A
F1	O	F1.35A	P1	27/02/2014	7.807	I	NA	no	F012AF1A	F053BM1A
F1	O	F1.35A	P1	27/02/2014	8.548	I	NA	no	F012AF1A	F053BM1A
F1	O	F1.35A	P1	27/02/2014	8.438	I	NA	no	F012AF1A	F053BM1A
F1	O	F1.35A	P1	27/02/2014	7.319	I	NA	no	F012AF1A	F053BM1A
F1	O	F1.35A	P1	27/02/2014	8.676	I	NA	no	F012AF1A	F053BM1A
F1	O	F1.35A	P1	27/02/2014	7.517	I	NA	no	F012AF1A	F053BM1A
F1	O	F1.35A	P1	27/02/2014	7.854	I	NA	no	F012AF1A	F053BM1A
F1	O	F1.35A	P1	27/02/2014	8.105	I	NA	no	F012AF1A	F053BM1A
F1	O	F1.35A	P1	27/02/2014	7.888	I	NA	no	F012AF1A	F053BM1A
F1	O	F1.35A	P1	27/02/2014	7.764	I	NA	no	F012AF1A	F053BM1A
F1	O	F1.35A	P1	27/02/2014	8.161	I	NA	no	F012AF1A	F053BM1A
F1	O	F1.35A	P1	27/02/2014	8.232	I	NA	no	F012AF1A	F053BM1A
F1	O	F1.35A	P1	27/02/2014	8.35	I	NA	no	F012AF1A	F053BM1A
F1	O	F1.37A	P1	27/02/2014	7.107	I	NA	no	F02CF3A	F053BM2A
F1	O	F1.37A	P1	27/02/2014	5.138	I	NA	no	F02CF3A	F053BM2A
F1	O	F1.37A	P1	27/02/2014	9.066	I	NA	no	F02CF3A	F053BM2A
F1	O	F1.37A	P1	27/02/2014	5.914	I	NA	no	F02CF3A	F053BM2A
F1	O	F1.37A	P1	27/02/2014	5.825	I	NA	no	F02CF3A	F053BM2A
F1	O	F1.37A	P1	27/02/2014	8.843	I	NA	no	F02CF3A	F053BM2A
F1	O	F1.37A	P1	27/02/2014	7.249	I	NA	no	F02CF3A	F053BM2A
F1	O	F1.37A	P1	27/02/2014	6.142	I	NA	no	F02CF3A	F053BM2A
F1	O	F1.37A	P1	27/02/2014	9.501	I	NA	no	F02CF3A	F053BM2A
F1	O	F1.37A	P1	27/02/2014	5.076	I	NA	no	F02CF3A	F053BM2A
F1	O	F1.37A	P1	27/02/2014	8.171	I	NA	no	F02CF3A	F053BM2A
F1	O	F1.37A	P1	27/02/2014	4.759	I	NA	no	F02CF3A	F053BM2A
F1	O	F1.37A	P1	27/02/2014	5.922	I	NA	no	F02CF3A	F053BM2A
F1	O	F1.37A	P1	27/02/2014	8.598	I	NA	no	F02CF3A	F053BM2A
F1	O	F1.37A	P1	27/02/2014	5.416	I	NA	no	F02CF3A	F053BM2A
F1	O	F1.37A	P1	27/02/2014	6.783	I	NA	no	F02CF3A	F053BM2A
F1	O	F1.37A	P1	27/02/2014	4.639	I	NA	no	F02CF3A	F053BM2A
F1	O	F1.37A	P1	27/02/2014	5.614	I	NA	no	F02CF3A	F053BM2A
F1	O	F1.37A	P1	27/02/2014	5.967	I	NA	no	F02CF3A	F053BM2A
F1	O	F1.37A	P1	27/02/2014	5.413	I	NA	no	F02CF3A	F053BM2A
F1	O	F1.38B	P1	27/02/2014	5.006	I	NA	no	F05BF2A	F02CM1A
F1	O	F1.38B	P1	27/02/2014	9.261	I	NA	no	F05BF2A	F02CM1A
F1	O	F1.38B	P1	27/02/2014	9.259	I	NA	no	F05BF2A	F02CM1A
F1	O	F1.38B	P1	27/02/2014	5.973	I	NA	no	F05BF2A	F02CM1A
F1	O	F1.38B	P1	27/02/2014	8.975	I	NA	no	F05BF2A	F02CM1A
F1	O	F1.38B	P1	27/02/2014	10.344	I	NA	no	F05BF2A	F02CM1A
F1	O	F1.38B	P1	27/02/2014	7.884	I	NA	no	F05BF2A	F02CM1A
F1	O	F1.38B	P1	27/02/2014	8.72	I	NA	no	F05BF2A	F02CM1A
F1	O	F1.38B	P1	27/02/2014	8.097	I	NA	no	F05BF2A	F02CM1A
F1	O	F1.38B	P1	27/02/2014	6.039	I	NA	no	F05BF2A	F02CM1A
F1	O	F1.38B	P1	27/02/2014	5.665	I	NA	no	F05BF2A	F02CM1A
F1	O	F1.38A	P1	27/02/2014	8.746	I	NA	no	F05BF2A	F02CM1A
F1	O	F1.38A	P1	27/02/2014	8.006	I	NA	no	F05BF2A	F02CM1A
F1	O	F1.38A	P1	27/02/2014	6.812	I	NA	no	F05BF2A	F02CM1A
F1	O	F1.38A	P1	27/02/2014	9.58	I	NA	no	F05BF2A	F02CM1A
F1	O	F1.38A	P1	27/02/2014	6.632	I	NA	no	F05BF2A	F02CM1A
F1	O	F1.38A	P1	27/02/2014	6.101	I	NA	no	F05BF2A	F02CM1A
F1	O	F1.38A	P1	27/02/2014	9.507	I	NA	no	F05BF2A	F02CM1A
F1	O	F1.38A	P1	27/02/2014	7.306	I	NA	no	F05BF2A	F02CM1A
F1	O	F1.38A	P1	27/02/2014	5.987	I	NA	no	F05BF2A	F02CM1A
F1	O	F1.38A	P1	27/02/2014	9.685	I	NA	no	F05BF2A	F02CM1A
F1	O	F1.38A	P1	27/02/2014	6.751	I	NA	no	F05BF2A	F02CM1A
F1	O	F1.38A	P1	27/02/2014	6.139	I	NA	no	F05BF2A	F02CM1A
F1	O	F1.38A	P1	27/02/2014	7.779	I	NA	no	F05BF2A	F02CM1A
F1	O	F1.38A	P1	27/02/2014	7.101	I	NA	no	F05BF2A	F02CM1A
F1	O	F1.38A	P1	27/02/2014	4.53	I	NA	no	F05BF2A	F02CM1A
F1	O	F1.38A	P1	27/02/2014	8.786	I	NA	no	F05BF2A	F02CM1A
F1	O	F1.38B	P1	27/02/2014	9.04	I	NA	no	F05BF2A	F02CM1A
F1	O	F1.38B	P1	27/02/2014	5.572	I	NA	no	F05BF2A	F02CM1A
F1	O	F1.38B	P1	27/02/2014	7.216	I	NA	no	F05BF2A	F02CM1A
F1	O	F1.38B	P1	27/02/2014	10.279	I	NA	no	F05BF2A	F02CM1A
F1	O	F1.38B	P1	27/02/2014	10.875	I	NA	no	F05BF2A	F02CM1A
F1	O	F1.38B	P1	27/02/2014	9.407	I	NA	no	F05BF2A	F02CM1A
F1	O	F1.38B	P1	27/02/2014	8.329	I	NA	no	F05BF2A	F02CM1A
F1	O	F1.38B	P1	27/02/2014	8.101	I	NA	no	F05BF2A	F02CM1A
F1	O	F1.38B	P1	27/02/2014	9.553	I	NA	no	F05BF2A	F02CM1A
F1	O	F1.38A	P1	27/02/2014	6.979	I	NA	no	F05BF2A	F02CM1A
F1	O	F1.38A	P1	27/02/2014	8.324	I	NA	no	F05BF2A	F02CM1A
F1	O	F1.38A	P1	27/02/2014	6.228	I	NA	no	F05BF2A	F02CM1A
F1	O	F1.38A	P1	27/02/2014	5.722	I	NA	no	F05BF2A	F02CM1A
F1	O	F1.39A	P1	27/02/2014	6.762	I	NA	no	F023AF1A	F05BM1A
F1	O	F1.39A	P1	27/02/2014	5.52	I	NA	no	F023AF1A	F05BM1A
F1	O	F1.39A	P1	27/02/2014	4.029	I	NA	no	F023AF1A	F05BM1A
F1	O	F1.39A	P1	27/02/2014	4.214	I	NA	no	F023AF1A	F05BM1A
F1	O	F1.39A	P1	27/02/2014	5.312	I	NA	no	F023AF1A	F05BM1A
F1	O	F1.39A	P1	27/02/2014	8.857	I	NA	no	F023AF1A	F05BM1A
F1	O	F1.39A	P1	27/02/2014	5.448	I	NA	no	F023AF1A	F05BM1A
F1	O	F1.39A	P1	27/02/2014	6.219	I	NA	no	F023AF1A	F05BM1A
F1	O	F1.39A	P1	27/02/2014	4.355	I	NA	no	F023AF1A	F05BM1A
F1	O	F1.39A	P1	27/02/2014	4.859	I	NA	no	F023AF1A	F05BM1A
F1	O	F1.39A	P1	27/02/2014	6.836	I	NA	no	F023AF1A	F05BM1A
F1	O	F1.39A	P1	27/02/2014	8.013	I	NA	no	F023AF1A	F05BM1A
F1	O	F1.39A	P1	27/02/2014	9.026	I	NA	no	F023AF1A	F05BM1A
F1	O	F1.39A	P1	27/02/2014	3.702	I	NA	no	F023AF1A	F05BM1A
F1	O	F1.39A	P1	27/02/2014	5.269	I	NA	no	F023AF1A	F05BM1A
F1	O	F1.39A	P1	27/02/2014	6.888	I	NA	no	F023AF1A	F05BM1A
F1	O	F1.39A	P1	27/02/2014	7.184	I	NA	no	F023AF1A	F05BM1A
F1	O	F1.39A	P1	27/02/2014	4.52	I	NA	no	F023AF1A	F05BM1A
F1	O	F1.40A	P1	27/02/2014	10.099	I	NA	no	F022AF1A	F05BM2A
F1	O	F1.40A	P1	27/02/2014	5.48	I	NA	no	F022AF1A	F05BM2A
F1	O	F1.40A	P1	27/02/2014	9.748	I	NA	no	F022AF1A	F05BM2A
F1	O	F1.40A	P1	27/02/2014	10.018	I	NA	no	F022AF1A	F05BM2A
F1	O	F1.40A	P1	27/02/2014	4.704	I	NA	no	F022AF1A	F05BM2A
F1	O	F1.40A	P1	27/02/2014	5.247	I	NA	no	F022AF1A	F05BM2A
F1	O	F1.40A	P1	27/02/2014	8.022	I	NA	no	F022AF1A	F05BM2A
F1	O	F1.40A	P1	27/02/2014	4.97	I	NA	no	F022AF1A	F05BM2A
F1	O	F1.40A	P1	27/02/2014	5.264	I	NA	no	F022AF1A	F05BM2A
F1	O	F1.40A	P1	27/02/2014	5.525	I	NA	no	F022AF1A	F05BM2A
F1	O	F1.40A	P1	27/02/2014	4.659	I	NA	no	F022AF1A	F05BM2A
F1	O	F1.40A	P1	27/02/2014	5.286	I	NA	no	F022AF1A	F05BM2A
F1	O	F1.40A	P1	27/02/2014	5.922	I	NA	no	F022AF1A	F05BM2A
F1	O	F1.40A	P1	27/02/2014	9.974	I	NA	no	F022AF1A	F05BM2A
F1	O	F1.53B	P1	27/02/2014	7.987	I	NA	no	F026AF1A	F02BM1A
F1	O	F1.53B	P1	27/02/2014	9.164	I	NA	no	F026AF1A	F02BM1A
F1	O	F1.53B	P1	27/02/2014	5.104	I	NA	no	F026AF1A	F02BM1A
F1	O	F1.53B	P1	27/02/2014	9.36	I	NA	no	F026AF1A	F02BM1A
F1	O	F1.53B	P1	27/02/2014	8.349	I	NA	no	F026AF1A	F02BM1A
F1	O	F1.53B	P1	27/02/2014	7.757	I	NA	no	F026AF1A	F02BM1A
F1	O	F1.53B	P1	27/02/2014	8.52	I	NA	no	F026AF1A	F02BM1A
F1	O	F1.53B	P1	27/02/2014	7.957	I	NA	no	F026AF1A	F02BM1A
F1	O	F1.53B	P1	27/02/2014	10.083	I	NA	no	F026AF1A	F02BM1A
F1	O	F1.53B	P1	27/02/2014	5.958	I	NA	no	F026AF1A	F02BM1A
F1	O	F1.53B	P1	27/02/2014	8.683	I	NA	no	F026AF1A	F02BM1A
F1	O	F1.53B	P1	27/02/2014	8.499	I	NA	no	F026AF1A	F02BM1A
F1	O	F1.53B	P1	27/02/2014	8.215	I	NA	no	F026AF1A	F02BM1A
F1	O	F1.53B	P1	27/02/2014	7.773	I	NA	no	F026AF1A	F02BM1A
F1	O	F1.53B	P1	27/02/2014	9.813	I	NA	no	F026AF1A	F02BM1A
F1	O	F1.53B	P1	27/02/2014	8.487	I	NA	no	F026AF1A	F02BM1A
F1	O	F1.53B	P1	27/02/2014	5.342	I	NA	no	F026AF1A	F02BM1A
F1	O	F1.53B	P1	27/02/2014	7.967	I	NA	no	F026AF1A	F02BM1A
[truncated: 22,020 more rows]
